# Supplementary material for: Clinical Application of Whole Exome Sequencing to Identify Rare but Remediable Neurologic Disorders
Source: J Clin Med. 2020 Nov 20;9(11):3724. doi: 10.3390/jcm9113724 (PMC7699758; doi:10.3390/jcm9113724)
Supplement: Supplementary file 1 [file jcm-09-03724-s001.zip]

Archive with 1 entries (1 files):
- jcm-995712-supplementary.xlsx
