# Supplementary material for: Clinical Application of Whole Exome Sequencing to Identify Rare but Remediable Neurologic Disorders
Source: J Clin Med. 2020 Nov 20;9(11):3724. doi: 10.3390/jcm9113724 (PMC7699758; doi:10.3390/jcm9113724)
Supplement: Supplementary file 1 [file jcm-09-03724-s001.zip › jcm-995712-supplementary.xlsx]

## Sheet: supplementary1
No	Gene	OMIM	OMIM_inheritance
1	A2M	.	.
2	A4GALT	[Blood group, P1Pk system, P(2) phenotype], 111400 (3) | [Blood group, P1Pk system, p phenotype], 111400 (3) | NOR polyagglutination syndrome, 111400 (3)	.
3	A4GNT	.	.
4	AAAS	Achalasia-addisonianism-alacrimia syndrome, 231550 (3), Autosomal recessive	AR
5	AADAC	.	.
6	AADACL2	.	.
7	AAGAB	Keratoderma, palmoplantar, punctate type IA, 148600 (3), Autosomal dominant	AD
8	AANAT	.	.
9	AARS	Charcot-Marie-Tooth disease, axonal, type 2N, 613287 (3), Autosomal dominant | Epileptic encephalopathy, early infantile, 29, 616339 (3), Autosomal recessive	AD | AR
10	AARS2	Combined oxidative phosphorylation deficiency 8, 614096 (3), Autosomal recessive | Leukoencephalopathy, progressive, with ovarian failure, 615889 (3), Autosomal recessive	AR
11	AASS	Hyperlysinemia, 238700 (3), Autosomal recessive | Saccharopinuria, 268700 (1), Autosomal recessive	AR
12	ABAT	GABA-transaminase deficiency, 613163 (3), Autosomal recessive	AR
13	ABCA1	{Coronary artery disease in familial hypercholesterolemia, protection against}, 143890 (3), Autosomal dominant | HDL deficiency, type 2, 604091 (3) | Tangier disease, 205400 (3), Autosomal recessive	AD | AR
14	ABCA10	.	.
15	ABCA12	Ichthyosis, congenital, autosomal recessive 4A, 601277 (3), Autosomal recessive | Ichthyosis, congenital, autosomal recessive 4B (harlequin), 242500 (3), Autosomal recessive	AR
16	ABCA13	.	.
17	ABCA2	.	.
18	ABCA3	Surfactant metabolism dysfunction, pulmonary, 3, 610921 (3), Autosomal recessive	AR
19	ABCA4	Cone-rod dystrophy 3, 604116 (3) | Fundus flavimaculatus, 248200 (3), Autosomal recessive | {Macular degeneration, age-related, 2}, 153800 (3), Autosomal dominant | Retinal dystrophy, early-onset severe, 248200 (3), Autosomal recessive | Retinitis pigmentosa 19, 601718 (3) | Stargardt disease 1, 248200 (3), Autosomal recessive	AR | AD
20	ABCB1	{Colchicine resistance}, 120080 (3) | {Inflammatory bowel disease 13}, 612244 (3)	.
21	ABCB11	Cholestasis, benign recurrent intrahepatic, 2, 605479 (3), Autosomal recessive | Cholestasis, progressive familial intrahepatic 2, 601847 (3), Autosomal recessive	AR
22	ABCB4	Cholestasis, intrahepatic, of pregnancy, 3, 614972 (3), Autosomal recessive, Autosomal dominant | Cholestasis, progressive familial intrahepatic 3, 602347 (3), Autosomal recessive | Gallbladder disease 1, 600803 (3), Autosomal recessive, Autosomal dominant	AR, AD | AR
23	ABCB6	[Blood group, Langereis system], 111600 (3) | Dyschromatosis universalis hereditaria 3, 615402 (3), Autosomal dominant | Microphthalmia, isolated, with coloboma 7, 614497 (3), Autosomal dominant | Pseudohyperkalemia, familial, 2, due to red cell leak, 609153 (3), Autosomal dominant	AD
24	ABCB7	Anemia, sideroblastic, with ataxia, 301310 (3), X-linked recessive	XR
25	ABCC1	.	.
26	ABCC11	[Axillary odor, variation in], 117800 (3), Autosomal dominant | [Colostrum secretion, variation in], 117800 (3), Autosomal dominant | [Earwax, wet/dry], 117800 (3), Autosomal dominant	AD
27	ABCC2	Dubin-Johnson syndrome, 237500 (3), Autosomal recessive	AR
28	ABCC3	.	.
29	ABCC4	.	.
30	ABCC6	Arterial calcification, generalized, of infancy, 2, 614473 (3), Autosomal recessive | Pseudoxanthoma elasticum, 264800 (3), Autosomal recessive | Pseudoxanthoma elasticum, forme fruste, 177850 (3), Autosomal dominant	AR | AD
31	ABCC8	Diabetes mellitus, noninsulin-dependent, 125853 (3), Autosomal dominant | Diabetes mellitus, permanent neonatal, 606176 (3), Autosomal dominant | Diabetes mellitus, transient neonatal 2, 610374 (3) | Hyperinsulinemic hypoglycemia, familial, 1, 256450 (3), Autosomal recessive, Autosomal dominant | Hypoglycemia of infancy, leucine-sensitive, 240800 (3), Autosomal dominant	AD | AR, AD
32	ABCC9	Atrial fibrillation, familial, 12, 614050 (3), Autosomal dominant | Cardiomyopathy, dilated, 1O, 608569 (3) | Hypertrichotic osteochondrodysplasia, 239850 (3), Autosomal dominant	AD
33	ABCD1	Adrenoleukodystrophy, 300100 (3), X-linked recessive | Adrenomyeloneuropathy, adult, 300100 (3), X-linked recessive	XR
34	ABCD3	?Bile acid synthesis defect, congenital, 5, 616278 (3), Autosomal recessive	AR
35	ABCD4	Methylmalonic aciduria and homocystinuria, cblJ type, 614857 (3), Autosomal recessive	AR
36	ABCG2	[Junior blood group system], 614490 (3) | [Uric acid concentration, serum, QTL1], 138900 (3), ?Autosomal dominant	?AD
37	ABCG5	Sitosterolemia, 210250 (3), Autosomal recessive	AR
38	ABCG8	{Gallbladder disease 4}, 611465 (3) | Sitosterolemia, 210250 (3), Autosomal recessive	AR
39	ABHD12	Polyneuropathy, hearing loss, ataxia, retinitis pigmentosa, and cataract, 612674 (3), Autosomal recessive	AR
40	ABHD5	Chanarin-Dorfman syndrome, 275630 (3), Autosomal recessive	AR
41	ABI3BP	.	.
42	ABL1	Leukemia, Philadelphia chromosome-positive, resistant to imatinib (3)	.
43	ABL2	Leukemia, acute myeloid, with eosinophilia (1)	.
44	ABO	[Blood group, ABO system], 616093 (3)	.
45	ACACA	Acetyl-CoA carboxylase deficiency, 613933 (1), Autosomal recessive	AR
46	ACACB	.	.
47	ACAD10	.	.
48	ACAD11	.	.
49	ACAD8	Isobutyryl-CoA dehydrogenase deficiency, 611283 (3)	.
50	ACAD9	Mitochondrial complex I deficiency due to ACAD9 deficiency, 611126 (3), Autosomal recessive	AR
51	ACADL	.	.
52	ACADM	Acyl-CoA dehydrogenase, medium chain, deficiency of, 201450 (3), Autosomal recessive	AR
53	ACADS	Acyl-CoA dehydrogenase, short-chain, deficiency of, 201470 (3), Autosomal recessive	AR
54	ACADSB	2-methylbutyrylglycinuria, 610006 (3), Autosomal recessive	AR
55	ACADVL	VLCAD deficiency, 201475 (3), Autosomal recessive	AR
56	ACAN	Osteochondritis dissecans, short stature, and early-onset osteoarthritis, 165800 (3), Autosomal dominant | Spondyloepimetaphyseal dysplasia, aggrecan type, 612813 (3) | Spondyloepiphyseal dysplasia, Kimberley type, 608361 (3), Autosomal dominant	AD
57	ACAT1	Alpha-methylacetoacetic aciduria, 203750 (3), Autosomal recessive	AR
58	ACAT2	?ACAT2 deficiency, 614055 (1), Isolated cases	Isolated cases
59	ACBD5	.	.
60	ACBD6	.	.
61	ACCS	.	.
62	ACE	[Angiotensin I-converting enzyme, benign serum increase] (3) | {Microvascular complications of diabetes 3}, 612624 (3) | {Myocardial infarction, susceptibility to} (3) | Renal tubular dysgenesis, 267430 (3), Autosomal recessive | {SARS, progression of} (3) | {Stroke, hemorrhagic}, 614519 (3)	AR
63	ACHE	[Blood group, Yt system], 112100 (3)	.
64	ACLY	.	.
65	ACO2	Infantile cerebellar-retinal degeneration, 614559 (3), Autosomal recessive | ?Optic atrophy 9, 616289 (3), Autosomal recessive	AR
66	ACOX1	Peroxisomal acyl-CoA oxidase deficiency, 264470 (3), Autosomal recessive	AR
67	ACP1	.	.
68	ACP2	?Lysosomal acid phosphatase deficiency, 200950 (1), Autosomal recessive	AR
69	ACP5	Spondyloenchondrodysplasia with immune dysregulation, 607944 (3), Autosomal recessive	AR
70	ACSF3	Combined malonic and methylmalonic aciduria, 614265 (3)	.
71	ACSL4	Mental retardation, X-linked 63, 300387 (3), X-linked dominant	XD
72	ACSL5	.	.
73	ACSL6	Myelodysplastic syndrome (3) | Myelogenous leukemia, acute (3)	.
74	ACSM3	{?Hypertension, essential} (1)	.
75	ACTA1	Myopathy, actin, congenital, with cores, 161800 (3), Autosomal recessive, Autosomal dominant | Myopathy, actin, congenital, with excess of thin myofilaments, 161800 (3), Autosomal recessive, Autosomal dominant | Myopathy, congenital, with fiber-type disproportion 1, 255310 (3), Autosomal recessive, Autosomal dominant | ?Myopathy, scapulohumeroperoneal, 616852 (3), Autosomal dominant | Nemaline my…	AR, AD | AD
76	ACTA2	Aortic aneurysm, familial thoracic 6, 611788 (3), Autosomal dominant | Moyamoya disease 5, 614042 (3) | Multisystemic smooth muscle dysfunction syndrome, 613834 (3), Autosomal dominant	AD
77	ACTB	Baraitser-Winter syndrome 1, 243310 (3), Autosomal dominant | ?Dystonia, juvenile-onset, 607371 (3), Autosomal dominant	AD
78	ACTC1	Atrial septal defect 5, 612794 (3), Autosomal dominant | Cardiomyopathy, dilated, 1R, 613424 (3), Autosomal dominant | Cardiomyopathy, hypertrophic, 11, 612098 (3), Autosomal dominant | Left ventricular noncompaction 4, 613424 (3), Autosomal dominant	AD
79	ACTG1	Baraitser-Winter syndrome 2, 614583 (3), Autosomal dominant | Deafness, autosomal dominant 20/26, 604717 (3), Autosomal dominant	AD
80	ACTN2	Cardiomyopathy, dilated, 1AA, with or without LVNC, 612158 (3), Autosomal dominant | Cardiomyopathy, hypertrophic, 23, with or without LVNC, 612158 (3), Autosomal dominant	AD
81	ACTN4	Glomerulosclerosis, focal segmental, 1, 603278 (3), Autosomal dominant	AD
82	ACVR1	Fibrodysplasia ossificans progressiva, 135100 (3), Autosomal dominant	AD
83	ACVR1B	Pancreatic cancer, somatic (3)	.
84	ACVR1C	.	.
85	ACVR2A	.	.
86	ACVR2B	Heterotaxy, visceral, 4, autosomal, 613751 (3)	.
87	ACVRL1	Telangiectasia, hereditary hemorrhagic, type 2, 600376 (3), Autosomal dominant	AD
88	ACY1	Aminoacylase 1 deficiency, 609924 (3), Autosomal recessive	AR
89	ADA	Adenosine deaminase deficiency, partial, 102700 (3), Autosomal recessive, Somatic mosaicism | Severe combined immunodeficiency due to ADA deficiency, 102700 (3), Autosomal recessive, Somatic mosaicism	AR, Somatic mosaicism
90	ADAM10	{Alzheimer disease 18, susceptibility to}, 615590 (3) | Reticulate acropigmentation of Kitamura, 615537 (3), Autosomal dominant	AD
91	ADAM12	.	.
92	ADAM17	?Inflammatory skin and bowel disease, neonatal, 1, 614328 (3), Autosomal recessive	AR
93	ADAM19	.	.
94	ADAM22	.	.
95	ADAM23	.	.
96	ADAM33	.	.
97	ADAM7	.	.
98	ADAM9	Cone-rod dystrophy 9, 612775 (3)	.
99	ADAMTS1	.	.
100	ADAMTS10	Weill-Marchesani syndrome 1, recessive, 277600 (3), Autosomal recessive	AR
101	ADAMTS13	Thrombotic thrombocytopenic purpura, familial, 274150 (3), Autosomal recessive	AR
102	ADAMTS17	Weill-Marchesani-like syndrome, 613195 (3), Autosomal recessive	AR
103	ADAMTS18	Microcornea, myopic chorioretinal atrophy, and telecanthus, 615458 (3), Autosomal recessive	AR
104	ADAMTS19	.	.
105	ADAMTS2	Ehlers-Danlos syndrome, type VIIC, 225410 (3), Autosomal recessive	AR
106	ADAMTSL2	Geleophysic dysplasia 1, 231050 (3), Autosomal recessive	AR
107	ADAMTSL3	.	.
108	ADAMTSL4	Ectopia lentis et pupillae, 225200 (3), Autosomal recessive | Ectopia lentis, isolated, autosomal recessive, 225100 (3), Autosomal recessive	AR
109	ADAR	Aicardi-Goutieres syndrome 6, 615010 (3), Autosomal recessive | Dyschromatosis symmetrica hereditaria, 127400 (3), Autosomal dominant	AR | AD
110	ADARB1	.	.
111	ADC	.	.
112	ADCK3	Coenzyme Q10 deficiency, primary, 4, 612016 (3), Autosomal recessive	AR
113	ADCY10	{Hypercalciuria, absorptive, susceptibility to}, 143870 (3), Autosomal dominant	AD
114	ADCY3	. | .	.
115	ADCY5	Dyskinesia, familial, with facial myokymia, 606703 (3), Autosomal dominant	AD
116	ADCY6	?Lethal congenital contracture syndrome 8, 616287 (3), Autosomal recessive	AR
117	ADCY9	.	.
118	ADD1	{Hypertension, essential, salt-sensitive}, 145500 (3), Multifactorial	Multifactorial
119	ADD2	.	.
120	ADH1B	{Aerodigestive tract cancer, squamous cell, alcohol-related, protection against} (3) | {Alcohol dependence, protection against}, 103780 (3), Multifactorial	Multifactorial
121	ADH1C	{Alcohol dependence, protection against}, 103780 (3), Multifactorial | {Parkinson disease, susceptibility to}, 168600 (3), Isolated cases, Multifactorial	Multifactorial | Isolated cases, Multifactorial
122	ADH4	.	.
123	ADH7	.	.
124	ADIPOQ	Adiponectin deficiency, 612556 (3)	.
125	ADIPOR1	.	.
126	ADK	Hypermethioninemia due to adenosine kinase deficiency, 614300 (3), Autosomal recessive	AR
127	ADM	.	.
128	ADORA2A	.	.
129	ADRA1A	.	.
130	ADRA2A	.	.
131	ADRA2B	Epilepsy, myoclonic, familial adult, 2, 607876 (3), Autosomal dominant	AD
132	ADRA2C	{Congestive heart failure and beta-blocker response, modifier of} (3)	.
133	ADRB1	{Congestive heart failure and beta-blocker response, modifier of} (3) | [Resting heart rate], 607276 (3)	.
134	ADRB2	{Asthma, nocturnal, susceptibility to}, 600807 (3), Autosomal dominant | Beta-2-adrenoreceptor agonist, reduced response to (3) | {Obesity, susceptibility to}, 601665 (3), Autosomal recessive, Autosomal dominant, Multifactorial	AD | AR, AD, Multifactorial
135	ADRB3	{Obesity, susceptibility to}, 601665 (3), Autosomal recessive, Autosomal dominant, Multifactorial	AR, AD, Multifactorial
136	ADRBK2	.	.
137	ADSL	Adenylosuccinase deficiency, 103050 (3), Autosomal recessive	AR
138	ADTRP	.	.
139	AFF2	Mental retardation, X-linked, FRAXE type, 309548 (3), X-linked recessive	XR
140	AFF3	.	.
141	AFG3L2	Spastic ataxia 5, autosomal recessive, 614487 (3), Autosomal recessive | Spinocerebellar ataxia 28, 610246 (3), Autosomal dominant	AR | AD
142	AFP	Alpha-fetoprotein deficiency, 615969 (3), Autosomal recessive | [Hereditary persistence of alpha-fetoprotein], 615970 (3), Autosomal dominant	AR | AD
143	AGA	Aspartylglucosaminuria, 208400 (3), Autosomal recessive	AR
144	AGBL1	Corneal dystrophy, Fuchs endothelial, 8, 615523 (3), Autosomal dominant	AD
145	AGGF1	.	.
146	AGK	Cataract 38, autosomal recessive, 614691 (3), Autosomal recessive | Sengers syndrome, 212350 (3), Autosomal recessive	AR
147	AGL	Glycogen storage disease IIIa, 232400 (3), Autosomal recessive | Glycogen storage disease IIIb, 232400 (3), Autosomal recessive	AR
148	AGMO	.	.
149	AGO1	.	.
150	AGPAT2	Lipodystrophy, congenital generalized, type 1, 608594 (3), Autosomal recessive	AR
151	AGPS	Rhizomelic chondrodysplasia punctata, type 3, 600121 (3), Autosomal recessive	AR
152	AGRN	Myasthenic syndrome, congenital, 8, with pre- and postsynaptic defects, 615120 (3), Autosomal recessive	AR
153	AGRP	{Leanness, inherited} (3) | {Obesity, late-onset}, 601665 (3), Autosomal recessive, Autosomal dominant, Multifactorial	AR, AD, Multifactorial
154	AGT	{Hypertension, essential, susceptibility to}, 145500 (3), Multifactorial | {Preeclampsia, susceptibility to} (3) | Renal tubular dysgenesis, 267430 (3), Autosomal recessive	Multifactorial | AR
155	AGTPBP1	.	.
156	AGTR1	{Hypertension, essential}, 145500 (3), Multifactorial | Renal tubular dysgenesis, 267430 (3), Autosomal recessive	Multifactorial | AR
157	AGTR2	.	.
158	AGXT	Hyperoxaluria, primary, type 1, 259900 (3), Autosomal recessive	AR
159	AGXT2	.	.
160	AHCY	Hypermethioninemia with deficiency of S-adenosylhomocysteine hydrolase, 613752 (3), Autosomal recessive	AR
161	AHI1	Joubert syndrome-3, 608629 (3), Autosomal recessive	AR
162	AHR	.	.
163	AHRR	.	.
164	AHSG	.	.
165	AHSP	.	.
166	AICDA	Immunodeficiency with hyper-IgM, type 2, 605258 (3), Autosomal recessive	AR
167	AIFM1	Combined oxidative phosphorylation deficiency 6, 300816 (3), X-linked recessive | Cowchock syndrome, 310490 (3), X-linked recessive | Deafness, X-linked 5, 300614 (3), X-linked recessive	XR
168	AIMP1	Leukodystrophy, hypomyelinating, 3, 260600 (3), Autosomal recessive	AR
169	AIP	. | Pituitary adenoma, ACTH-secreting, 219090 (3), Autosomal recessive | Pituitary adenoma, growth hormone-secreting, 102200 (3), Autosomal dominant, Somatic mutation | Pituitary adenoma, prolactin-secreting, 600634 (3)	.
170	AIPL1	Cone-rod dystrophy, 604393 (3), Autosomal recessive | Leber congenital amaurosis 4, 604393 (3), Autosomal recessive | Retinitis pigmentosa, juvenile, 604393 (3), Autosomal recessive	AR
171	AIRE	Autoimmune polyendocrinopathy syndrome , type I, with or without reversible metaphyseal dysplasia, 240300 (3), Autosomal recessive, Autosomal dominant	AR, AD
172	AK1	Hemolytic anemia due to adenylate kinase deficiency, 612631 (3), Autosomal recessive	AR
173	AK2	Reticular dysgenesis, 267500 (3), Autosomal recessive	AR
174	AK7	.	.
175	AK8	.	.
176	AKAP10	{Cardiac conduction defect, susceptibility to}, 115080 (3), Autosomal dominant	AD
177	AKAP2	.	.
178	AKAP9	?Long QT syndrome-11, 611820 (3)	.
179	AKR1B1	.	.
180	AKR1C2	Obesity, hyperphagia, and developmental delay (3) | 46XY sex reversal 8, 614279 (3), Autosomal recessive	AR
181	AKR1C3	.	.
182	AKR1C4	{46XY sex reversal 8, modifier of}, 614279 (3), Autosomal recessive	AR
183	AKR1D1	Bile acid synthesis defect, congenital, 2, 235555 (3), Autosomal recessive	AR
184	AKR7A2	.	.
185	AKT1	Breast cancer, somatic, 114480 (3) | Colorectal cancer, somatic, 114500 (3) | Cowden syndrome 6, 615109 (3) | Ovarian cancer, somatic, 167000 (3) | Proteus syndrome, somatic, 176920 (3) | {Schizophrenia, susceptibility to}, 181500 (2), Autosomal dominant	AD
186	AKT2	Diabetes mellitus, type II, 125853 (3), Autosomal dominant | Hypoinsulinemic hypoglycemia with hemihypertrophy, 240900 (3), Autosomal dominant	AD
187	AKT3	Megalencephaly-polymicrogyria-polydactyly-hydrocephalus syndrome 2, 615937 (3), Autosomal dominant	AD
188	ALAD	{Lead poisoning, susceptibility to}, 612740 (3), Autosomal recessive | Porphyria, acute hepatic, 612740 (3), Autosomal recessive	AR
189	ALAS2	Anemia, sideroblastic, 1, 300751 (3), X-linked recessive | Protoporphyria, erythropoietic, X-linked, 300752 (3), X-linked dominant	XR | XD
190	ALB	Analbuminemia, 616000 (3) | [Dysalbuminemic hyperthyroxinemia], 615999 (3) | .	.
191	ALDH16A1	.	.
192	ALDH18A1	Cutis laxa, autosomal dominant 3, 616603 (3), Autosomal dominant | Cutis laxa, autosomal recessive, type IIIA, 219150 (3), Autosomal recessive, Isolated cases | Spastic paraplegia 9A, autosomal dominant, 601162 (3), Autosomal dominant | Spastic paraplegia 9B, autosomal recessive, 616586 (3), Autosomal recessive	AD | AR, Isolated cases | AR
193	ALDH1A1	.	.
194	ALDH1A2	.	.
195	ALDH2	Alcohol sensitivity, acute, 610251 (3), Autosomal dominant | {Esophageal cancer, alcohol-related, susceptibility to} (3) | {Hangover, susceptibility to}, 610251 (3), Autosomal dominant | {Sublingual nitroglycerin, susceptibility to poor response to} (3)	AD
196	ALDH3A2	Sjogren-Larsson syndrome, 270200 (3), Autosomal recessive	AR
197	ALDH4A1	Hyperprolinemia, type II, 239510 (3), Autosomal recessive	AR
198	ALDH5A1	Succinic semialdehyde dehydrogenase deficiency, 271980 (3), Autosomal recessive	AR
199	ALDH6A1	Methylmalonate semialdehyde dehydrogenase deficiency, 614105 (3), Autosomal recessive	AR
200	ALDH7A1	Epilepsy, pyridoxine-dependent, 266100 (3), Autosomal recessive	AR
201	ALDOA	Glycogen storage disease XII, 611881 (3), Autosomal recessive	AR
202	ALDOB	Fructose intolerance, 229600 (3), Autosomal recessive	AR
203	ALG1	Congenital disorder of glycosylation, type Ik, 608540 (3), Autosomal recessive	AR
204	ALG12	Congenital disorder of glycosylation, type Ig, 607143 (3)	.
205	ALG13	?Congenital disorder of glycosylation, type Is, 300884 (3), X-linked dominant | Epileptic encephalopathy, early infantile, 36, 300884 (3), X-linked dominant	XD
206	ALG14	?Myasthenic syndrome, congenital, 15, without tubular aggregates, 616227 (3)	.
207	ALG2	. | ?Congenital disorder of glycosylation, type Ii, 607906 (3), Autosomal recessive | Myasthenic syndrome, congenital, 14, with tubular aggregates, 616228 (3), Autosomal recessive	.
208	ALG3	Congenital disorder of glycosylation, type Id, 601110 (3), Autosomal recessive	AR
209	ALG5	.	.
210	ALG6	Congenital disorder of glycosylation, type Ic, 603147 (3), Autosomal recessive	AR
211	ALG8	Congenital disorder of glycosylation, type Ih, 608104 (3)	.
212	ALG9	Congenital disorder of glycosylation, type Il, 608776 (3) | Gillessen-Kaesbach-Nishimura syndrome, 263210 (3), Autosomal recessive	AR
213	ALK	{Neuroblastoma, susceptibility to, 3}, 613014 (3)	.
214	ALMS1	Alstrom syndrome, 203800 (3), Autosomal recessive	AR
215	ALOX12	.	.
216	ALOX12B	Ichthyosis, congenital, autosomal recessive 2, 242100 (3), Autosomal recessive	AR
217	ALOX15	.	.
218	ALOX5	{Asthma, diminished response to antileukotriene treatment in}, 600807 (3), Autosomal dominant | {Atherosclerosis, susceptibility to} (3)	AD
219	ALOX5AP	{Stroke, susceptibility to}, 601367 (3), Multifactorial	Multifactorial
220	ALOXE3	Ichthyosis, congenital, autosomal recessive 3, 606545 (3), Autosomal recessive	AR
221	ALPL	Hypophosphatasia, adult, 146300 (3), Autosomal recessive, Autosomal dominant | Hypophosphatasia, childhood, 241510 (3), Autosomal recessive | Hypophosphatasia, infantile, 241500 (3), Autosomal recessive | Odontohypophosphatasia, 146300 (3), Autosomal recessive, Autosomal dominant	AR, AD | AR
222	ALS2	Amyotrophic lateral sclerosis 2, juvenile, 205100 (3), Autosomal recessive | Primary lateral sclerosis, juvenile, 606353 (3), Autosomal recessive | Spastic paralysis, infantile onset ascending, 607225 (3), Autosomal recessive	AR
223	ALS2CL	.	.
224	ALX1	?Frontonasal dysplasia 3, 613456 (3)	.
225	ALX3	Frontonasal dysplasia 1, 136760 (3), Autosomal recessive	AR
226	ALX4	{Craniosynostosis 5, susceptibility to}, 615529 (3), Autosomal dominant | Frontonasal dysplasia 2, 613451 (3), Autosomal recessive | Parietal foramina 2, 609597 (3), Autosomal dominant	AD | AR
227	AMACR	Alpha-methylacyl-CoA racemase deficiency, 614307 (3), Autosomal recessive | Bile acid synthesis defect, congenital, 4, 214950 (3), Autosomal recessive	AR
228	AMBN	Amelogenesis imperfecta, type IF, 616270 (3), Autosomal recessive	AR
229	AMELX	Amelogenesis imperfecta, type 1E, 301200 (3), X-linked dominant	XD
230	AMELY	.	.
231	AMER1	Osteopathia striata with cranial sclerosis, 300373 (3), X-linked dominant	XD
232	AMH	Persistent Mullerian duct syndrome, type I, 261550 (3), Autosomal recessive	AR
233	AMHR2	Persistent Mullerian duct syndrome, type II, 261550 (3), Autosomal recessive	AR
234	AMN	Megaloblastic anemia-1, Norwegian type, 261100 (3), Autosomal recessive | Adrenoleukodystrophy, 300100 (3), X-linked recessive | Adrenomyeloneuropathy, adult, 300100 (3), X-linked recessive	AR
235	AMPD1	Myopathy due to myoadenylate deaminase deficiency, 615511 (3), Autosomal recessive	AR
236	AMPD3	[AMP deaminase deficiency, erythrocytic], 612874 (3), Autosomal recessive	AR
237	AMT	Glycine encephalopathy, 605899 (3), Autosomal recessive	AR
238	ANG	Amyotrophic lateral sclerosis 9, 611895 (3)	.
239	ANGPTL3	Hypobetalipoproteinemia, familial, 2, 605019 (3), Autosomal recessive	AR
240	ANGPTL4	Plasma triglyceride level QTL, low, 615881 (3), Autosomal dominant	AD
241	ANGPTL5	.	.
242	ANGPTL6	.	.
243	ANK1	Spherocytosis, type 1, 182900 (3), Autosomal dominant	AD
244	ANK2	Cardiac arrhythmia, ankyrin-B-related, 600919 (3), Autosomal dominant | Long QT syndrome 4, 600919 (3), Autosomal dominant	AD
245	ANK3	?Mental retardation, autosomal recessive, 37, 615493 (3), Autosomal recessive	AR
246	ANKH	Chondrocalcinosis 2, 118600 (3), Autosomal dominant | Craniometaphyseal dysplasia, 123000 (3), Autosomal dominant	AD
247	ANKK1	Dopamine receptor D2, reduced brain density of (3)	.
248	ANKRD1	.	.
249	ANKRD11	KBG syndrome, 148050 (3), Autosomal dominant	AD
250	ANKRD26	Thrombocytopenia 2, 188000 (3), Autosomal dominant	AD
251	ANKS1A	.	.
252	ANKS6	Nephronophthisis 16, 615382 (3), Autosomal recessive	AR
253	ANO10	Spinocerebellar ataxia, autosomal recessive 10, 613728 (3), Autosomal recessive	AR
254	ANO3	Dystonia 24, 615034 (3), Autosomal dominant	AD
255	ANO5	Gnathodiaphyseal dysplasia, 166260 (3), Autosomal dominant | Miyoshi muscular dystrophy 3, 613319 (3), Autosomal recessive | Muscular dystrophy, limb-girdle, type 2L, 611307 (3), Autosomal recessive	AD | AR
256	ANO6	Scott syndrome, 262890 (3), Autosomal recessive	AR
257	ANO7	.	.
258	ANTXR1	GAPO syndrome, 230740 (3), Autosomal recessive | {Hemangioma, capillary infantile, susceptibility to}, 602089 (3), Autosomal dominant	AR | AD
259	ANTXR2	Hyaline fibromatosis syndrome, 228600 (3), Autosomal recessive	AR
260	ANXA5	{Pregnancy loss, recurrent, susceptibility to, 3}, 614391 (3), Autosomal dominant	AD
261	AOAH	.	.
262	AP1S1	MEDNIK syndrome, 609313 (3), Autosomal recessive	AR
263	AP1S2	Mental retardation, X-linked syndromic 5, 304340 (3), X-linked recessive	XR
264	AP3B1	Hermansky-Pudlak syndrome 2, 608233 (3), Autosomal recessive	AR
265	AP3B2	Epileptic encephalopathy, early infantile, 48, 617276 (3), Autosomal recessive	AR
266	AP3D1	?Hermansky-Pudlak syndrome 10, 617050 (3), Autosomal recessive	AR
267	AP4B1	Spastic paraplegia 47, autosomal recessive, 614066 (3), Autosomal recessive	AR
268	AP4E1	Spastic paraplegia 51, autosomal recessive, 613744 (3), Autosomal recessive | Stuttering, familial persistent, 1, 184450 (3), Autosomal dominant	AR | AD
269	AP4M1	Spastic paraplegia 50, autosomal recessive, 612936 (3), Autosomal recessive	AR
270	AP4S1	Spastic paraplegia 52, autosomal recessive, 614067 (3), Autosomal recessive	AR
271	AP5Z1	Spastic paraplegia 48, autosomal recessive, 613647 (3), Autosomal recessive	AR
272	APAF1	.	.
273	APBA2	.	.
274	APBB1IP	.	.
275	APBB2	.	.
276	APC	Adenoma, periampullary, somatic (3) | Adenomatous polyposis coli, 175100 (3), Autosomal dominant | Brain tumor-polyposis syndrome 2, 175100 (3), Autosomal dominant | Colorectal cancer, somatic, 114500 (3) | Desmoid disease, hereditary, 135290 (3), Autosomal dominant | Gardner syndrome, 175100 (3), Autosomal dominant | Gastric cancer, somatic, 613659 (3) | Hepatoblastoma, somatic, 114550 (3)	AD
277	APCDD1	Hypotrichosis 1, 605389 (3)	.
278	APEX1	.	.
279	APOA1	Amyloidosis, 3 or more types, 105200 (3), Autosomal dominant | ApoA-I and apoC-III deficiency, combined (3) | Corneal clouding, autosomal recessive (3) | Hypoalphalipoproteinemia, 604091 (3)	AD
280	APOA2	Apolipoprotein A-II deficiency (3) | {Hypercholesterolemia, familial, modifier of}, 143890 (3), Autosomal dominant	AD
281	APOA4	.	.
282	APOA5	Hyperchylomicronemia, late-onset, 144650 (3), Autosomal dominant | {Hypertriglyceridemia, susceptibility to}, 145750 (3), Autosomal dominant	AD
283	APOB	Hypercholesterolemia, due to ligand-defective apo B, 144010 (3), Autosomal dominant | Hypobetalipoproteinemia, 615558 (3), Autosomal recessive	AD | AR
284	APOBEC1	.	.
285	APOBEC3H	.	.
286	APOC4-APOC2	.	.
287	APOD	.	.
288	APOE	Alzheimer disease-2, 104310 (3), Autosomal dominant | {Coronary artery disease, severe, susceptibility to}, 617347 (3) | Hyperlipoproteinemia, type III, 617347 (3) | Lipoprotein glomerulopathy, 611771 (3) | {?Macular degeneration, age-related}, 603075 (3), Autosomal dominant | Sea-blue histiocyte disease, 269600 (3), Autosomal recessive	AD | AR
289	APOH	.	.
290	APOL1	{End-stage renal disease, nondiabetic, susceptibility to}, 612551 (3) | {Glomerulosclerosis, focal segmental, 4, susceptibility to}, 612551 (3)	.
291	APOL3	.	.
292	APP	Alzheimer disease 1, familial, 104300 (3), Autosomal dominant | Cerebral amyloid angiopathy, Dutch, Italian, Iowa, Flemish, Arctic variants, 605714 (3), Autosomal dominant	AD
293	APRT	Adenine phosphoribosyltransferase deficiency, 614723 (3), Autosomal recessive	AR
294	APTX	Ataxia, early-onset, with oculomotor apraxia and hypoalbuminemia, 208920 (3), Autosomal recessive	AR
295	AQP1	[Aquaporin-1 deficiency] (3) | [Blood group, Colton], 110450 (3)	.
296	AQP2	Diabetes insipidus, nephrogenic, 125800 (3), Autosomal recessive, Autosomal dominant	AR, AD
297	AQP3	[Blood group GIL], 607457 (3)	.
298	AQP4	.	.
299	AQP5	Palmoplantar keratoderma, Bothnian type, 600231 (3), Autosomal dominant	AD
300	AQP7	[Glycerol quantitative trait locus], 614411 (3), Autosomal recessive	AR
301	AR	Androgen insensitivity, 300068 (3), X-linked recessive | Androgen insensitivity, partial, with or without breast cancer, 312300 (3), X-linked recessive | Hypospadias 1, X-linked, 300633 (3), X-linked recessive | {Prostate cancer, susceptibility to}, 176807 (3), Autosomal dominant | Spinal and bulbar muscular atrophy of Kennedy, 313200 (3), X-linked recessive	XR | AD
302	ARF4	.	.
303	ARFGEF2	Periventricular heterotopia with microcephaly, 608097 (3), Autosomal recessive	AR
304	ARG1	Argininemia, 207800 (3), Autosomal recessive	AR
305	ARHGAP18	.	.
306	ARHGAP24	.	.
307	ARHGAP26	Leukemia, juvenile myelomonocytic, somatic, 607785 (3)	.
308	ARHGAP31	Adams-Oliver syndrome 1, 100300 (3), Autosomal dominant	AD
309	ARHGAP6	.	.
310	ARHGAP9	.	.
311	ARHGDIA	Nephrotic syndrome, type 8, 615244 (3), Autosomal recessive	AR
312	ARHGEF10	?Slowed nerve conduction velocity, AD, 608236 (3), Autosomal dominant	AD
313	ARHGEF12	.	.
314	ARHGEF6	Mental retardation, X-linked 46, 300436 (3), X-linked recessive	XR
315	ARHGEF7	.	.
316	ARHGEF9	Epileptic encephalopathy, early infantile, 8, 300607 (3), X-linked recessive	XR
317	ARID1A	Coffin-Siris syndrome 2, 614607 (3), Autosomal dominant	AD
318	ARID1B	Coffin-Siris syndrome 1, 135900 (3), Autosomal dominant	AD
319	ARID4A	.	.
320	ARID4B	.	.
321	ARL13B	Joubert syndrome 8, 612291 (3), Autosomal recessive	AR
322	ARL14EP	.	.
323	ARL3	.	.
324	ARL6	{Bardet-Biedl syndrome 1, modifier of}, 209900 (3), Autosomal recessive, Digenic recessive | Bardet-Biedl syndrome 3, 600151 (3), Autosomal recessive | ?Retinitis pigmentosa 55, 613575 (3)	AR, DR | AR
325	ARMS2	.	.
326	ARSA	Metachromatic leukodystrophy, 250100 (3), Autosomal recessive	AR
327	ARSB	Mucopolysaccharidosis type VI (Maroteaux-Lamy), 253200 (3), Autosomal recessive	AR
328	ARSE	Chondrodysplasia punctata, X-linked recessive, 302950 (3), X-linked recessive	XR
329	ART4	[Blood group, Dombrock], 616060 (3)	.
330	ARX	Epileptic encephalopathy, early infantile, 1, 308350 (3), X-linked recessive | Hydranencephaly with abnormal genitalia, 300215 (3), X-linked | Lissencephaly, X-linked 2, 300215 (3), X-linked | Mental retardation, X-linked 29 and others, 300419 (3), X-linked recessive | Partington syndrome, 309510 (3), X-linked recessive | Proud syndrome, 300004 (3), X-linked	XR | XL
331	AS3MT	.	.
332	ASAH1	Farber lipogranulomatosis, 228000 (3), Autosomal recessive | Spinal muscular atrophy with progressive myoclonic epilepsy, 159950 (3), Autosomal recessive	AR
333	ASB10	Glaucoma 1, open angle, F, 603383 (3)	.
334	ASCC1	Barrett esophagus/esophageal adenocarcinoma, 614266 (3) | ?Spinal muscular atrophy with congenital bone fractures 2, 616867 (3), Autosomal recessive	AR
335	ASCC3	.	.
336	ASCL1	Central hypoventilation syndrome, congenital, 209880 (3), Autosomal dominant | Haddad syndrome, 209880 (3), Autosomal dominant	AD
337	ASIC3	.	.
338	ASIP	[Skin/hair/eye pigmentation 9, brown/nonbrown eyes], 611742 (3) | [Skin/hair/eye pigmentation 9, dark/light hair], 611742 (3)	.
339	ASL	Argininosuccinic aciduria, 207900 (3), Autosomal recessive	AR
340	ASMT	.	.
341	ASNS	Asparagine synthetase deficiency, 615574 (3), Autosomal recessive	AR
342	ASPA	Canavan disease, 271900 (3), Autosomal recessive	AR
343	ASPM	Microcephaly 5, primary, autosomal recessive, 608716 (3), Autosomal recessive	AR
344	ASPN	{Lumbar disc degeneration}, 603932 (3) | {Osteoarthritis susceptibility 3}, 607850 (3), Autosomal dominant	AD
345	ASPRV1	.	.
346	ASS1	Citrullinemia, 215700 (3), Autosomal recessive	AR
347	ASXL1	Bohring-Opitz syndrome, 605039 (3), Autosomal dominant | Myelodysplastic syndrome, somatic, 614286 (3)	AD
348	ATCAY	Ataxia, cerebellar, Cayman type, 601238 (3), Autosomal recessive	AR
349	ATF3	.	.
350	ATF6	Achromatopsia 7, 616517 (3), Autosomal recessive	AR
351	ATG16L1	{Inflammatory bowel disease (Crohn disease) 10}, 611081 (3)	.
352	ATG7	.	.
353	ATIC	AICA-ribosiduria due to ATIC deficiency, 608688 (3), Autosomal recessive	AR
354	ATL1	Neuropathy, hereditary sensory, type ID, 613708 (3), Autosomal dominant | Spastic paraplegia 3A, autosomal dominant, 182600 (3), Autosomal dominant	AD
355	ATM	Ataxia-telangiectasia, 208900 (3), Autosomal recessive | {Breast cancer, susceptibility to}, 114480 (3), Autosomal dominant | Lymphoma, B-cell non-Hodgkin, somatic (3) | Lymphoma, mantle cell, somatic (3) | T-cell prolymphocytic leukemia, somatic (3)	AR | AD
356	ATN1	Dentatorubro-pallidoluysian atrophy, 125370 (3), Autosomal dominant	AD
357	ATOH7	Persistent hyperplastic primary vitreous, autosomal recessive, 221900 (3), Autosomal recessive	AR
358	ATP10A	.	.
359	ATP10D	.	.
360	ATP13A2	Kufor-Rakeb syndrome, 606693 (3), Autosomal recessive | Spastic paraplegia 78, autosomal recessive, 617225 (3), Autosomal recessive	AR
361	ATP13A4	.	.
362	ATP1A2	Alternating hemiplegia of childhood, 104290 (3), Autosomal dominant | Migraine, familial basilar, 602481 (3), Autosomal dominant | Migraine, familial hemiplegic, 2, 602481 (3), Autosomal dominant	AD
363	ATP1A3	Alternating hemiplegia of childhood 2, 614820 (3), Autosomal dominant | CAPOS syndrome, 601338 (3), Autosomal dominant | Dystonia-12, 128235 (3), Autosomal dominant	AD
364	ATP1B1	[Blood pressure regulation QTL], 145500 (2), Multifactorial	Multifactorial
365	ATP2A1	Brody myopathy, 601003 (3), Autosomal recessive	AR
366	ATP2A2	Acrokeratosis verruciformis, 101900 (3), Autosomal dominant | Darier disease, 124200 (3), Autosomal dominant	AD
367	ATP2A3	.	.
368	ATP2B2	. | {Deafness, autosomal recessive 12, modifier of}, 601386 (3), Autosomal recessive	.
369	ATP2B3	?Spinocerebellar ataxia, X-linked 1, 302500 (3), X-linked recessive	XR
370	ATP2B4	.	.
371	ATP2C1	Hailey-Hailey disease, 169600 (3), Autosomal dominant	AD
372	ATP5SL	.	.
373	ATP6AP2	Mental retardation, X-linked, syndromic, Hedera type, 300423 (3), X-linked recessive | ?Parkinsonism with spasticity, X-linked, 300911 (3), X-linked recessive	XR
374	ATP6V0A2	Cutis laxa, autosomal recessive, type IIA, 219200 (3), Autosomal recessive | Wrinkly skin syndrome, 278250 (3), Autosomal recessive	AR
375	ATP6V0A4	Renal tubular acidosis, distal, autosomal recessive, 602722 (3)	.
376	ATP6V1B1	.	.
377	ATP7A	Menkes disease, 309400 (3), X-linked recessive | Occipital horn syndrome, 304150 (3), X-linked recessive | Spinal muscular atrophy, distal, X-linked 3, 300489 (3), X-linked recessive	XR
378	ATP7B	Wilson disease, 277900 (3), Autosomal recessive	AR
379	ATP8A2	?Cerebellar ataxia, mental retardation, and dysequilibrium syndrome 4, 615268 (3), Autosomal recessive	AR
380	ATP8B1	Cholestasis, benign recurrent intrahepatic, 243300 (3), Autosomal recessive | Cholestasis, intrahepatic, of pregnancy, 1, 147480 (3), Autosomal dominant | Cholestasis, progressive familial intrahepatic 1, 211600 (3), Autosomal recessive	AR | AD
381	ATPAF2	Mitochondrial complex V (ATP synthase) deficiency, nuclear type 1, 604273 (3), Autosomal recessive	AR
382	ATR	GAPO syndrome, 230740 (3), Autosomal recessive | {Hemangioma, capillary infantile, susceptibility to}, 602089 (3), Autosomal dominant | ?Cutaneous telangiectasia and cancer syndrome, familial, 614564 (3), Autosomal dominant | Seckel syndrome 1, 210600 (3), Autosomal recessive | .	AR | AD
383	ATRNL1	.	.
384	ATRX	Alpha-thalassemia myelodysplasia syndrome, somatic, 300448 (3) | Alpha-thalassemia/mental retardation syndrome, 301040 (3), X-linked dominant | Mental retardation-hypotonic facies syndrome, X-linked, 309580 (3), X-linked recessive	XD | XR
385	ATXN1	Spinocerebellar ataxia 1, 164400 (3), Autosomal dominant	AD
386	ATXN10	Spinocerebellar ataxia 10, 603516 (3), Autosomal dominant	AD
387	ATXN2	{Amyotrophic lateral sclerosis, susceptibility to, 13}, 183090 (3), Autosomal dominant | {Parkinson disease, late-onset, susceptibility to}, 168600 (3), Isolated cases, Multifactorial | Spinocerebellar ataxia 2, 183090 (3), Autosomal dominant	AD | Isolated cases, Multifactorial
388	ATXN3	Machado-Joseph disease, 109150 (3), Autosomal dominant	AD
389	ATXN3L	.	.
390	ATXN7	Spinocerebellar ataxia 7, 164500 (3), Autosomal dominant	AD
391	AUH	3-methylglutaconic aciduria, type I, 250950 (3), Autosomal recessive	AR
392	AURKA	{Colon cancer, susceptibility to}, 114500 (3), Autosomal dominant	AD
393	AURKC	Spermatogenic failure 5, 243060 (3), Autosomal recessive	AR
394	AUTS2	.	.
395	AVP	Diabetes insipidus, neurohypophyseal, 125700 (3), Autosomal dominant	AD
396	AVPR1A	.	.
397	AVPR2	Diabetes insipidus, nephrogenic, 304800 (3), X-linked recessive | Nephrogenic syndrome of inappropriate antidiuresis, 300539 (3), X-linked recessive	XR
398	AXIN1	?Caudal duplication anomaly, 607864 (3) | Hepatocellular carcinoma, somatic, 114550 (3)	.
399	AXIN2	Colorectal cancer, somatic, 114500 (3) | Oligodontia-colorectal cancer syndrome, 608615 (3), Autosomal dominant	AD
400	AXL	.	.
401	B2M	?Amyloidosis, familial visceral, 105200 (3), Autosomal dominant | Immunodeficiency 43, 241600 (3), Autosomal recessive	AD | AR
402	B3GALNT1	.	.
403	B3GALNT2	Muscular dystrophy-dystroglycanopathy (congenital with brain and eye anomalies, type A, 11, 615181 (3), Autosomal recessive	AR
404	B3GALT1	.	.
405	B3GALT2	.	.
406	B3GALT5	.	.
407	B3GALT6	Ehlers-Danlos syndrome, progeroid type, 2, 615349 (3), Autosomal recessive | Spondyloepimetaphyseal dysplasia with joint laxity, type 1, with or without fractures, 271640 (3), Autosomal recessive	AR
408	B3GALTL	Peters-plus syndrome, 261540 (3), Autosomal recessive	AR
409	B3GAT1	.	.
410	B3GAT2	.	.
411	B3GAT3	Multiple joint dislocations, short stature, craniofacial dysmorphism, with or without congenital heart defects, 245600 (3), Autosomal recessive	AR
412	B3GNT1	. | Muscular dystrophy-dystroglycanopathy (congenital with brain and eye anomalies), type A, 13, 615287 (3), Autosomal recessive	.
413	B3GNT2	.	.
414	B3GNT3	.	.
415	B3GNT4	.	.
416	B3GNT5	.	.
417	B3GNT6	.	.
418	B3GNT7	.	.
419	B3GNT8	.	.
420	B4GALNT1	Spastic paraplegia 26, autosomal recessive, 609195 (3), Autosomal recessive	AR
421	B4GALNT2	.	.
422	B4GALNT3	.	.
423	B4GALNT4	.	.
424	B4GALT1	Congenital disorder of glycosylation, type IId, 607091 (3), Autosomal recessive	AR
425	B4GALT2	.	.
426	B4GALT3	.	.
427	B4GALT4	.	.
428	B4GALT5	.	.
429	B4GALT6	.	.
430	B4GALT7	Ehlers-Danlos syndrome with short stature and limb anomalies, 130070 (3), Autosomal recessive	AR
431	B9D1	Joubert syndrome 27, 617120 (3), Autosomal recessive | ?Meckel syndrome 9, 614209 (3), Autosomal recessive	AR
432	B9D2	Meckel syndrome 10, 614175 (3), Autosomal recessive	AR
433	BAAT	Hypercholanemia, familial, 607748 (3)	.
434	BAG3	Cardiomyopathy, dilated, 1HH, 613881 (3), Autosomal dominant | Myopathy, myofibrillar, 6, 612954 (3), Autosomal dominant	AD
435	BANF1	Nestor-Guillermo progeria syndrome, 614008 (3), Autosomal recessive	AR
436	BANK1	.	.
437	BAP1	. | Tumor predisposition syndrome, 614327 (3), Autosomal dominant	.
438	BARD1	{Breast cancer, susceptibility to}, 114480 (3), Autosomal dominant	AD
439	BARX2	.	.
440	BAX	Colorectal cancer, somatic, 114500 (3) | T-cell acute lymphoblastic leukemia, somatic, 613065 (3)	.
441	BAZ1B	.	.
442	BBS1	Bardet-Biedl syndrome 1, 209900 (3), Autosomal recessive, Digenic recessive	AR, DR
443	BBS10	Bardet-Biedl syndrome 10, 615987 (3), Autosomal recessive	AR
444	BBS12	Bardet-Biedl syndrome 12, 615989 (3), Autosomal recessive	AR
445	BBS2	Bardet-Biedl syndrome 2, 615981 (3), Autosomal recessive | Retinitis pigmentosa 74, 616562 (3), Autosomal recessive	AR
446	BBS4	Bardet-Biedl syndrome 4, 615982 (3), Autosomal recessive	AR
447	BBS5	Bardet-Biedl syndrome 5, 615983 (3), Autosomal recessive	AR
448	BBS7	Bardet-Biedl syndrome 7, 615984 (3), Autosomal recessive	AR
449	BBS9	Bardet-Biedl syndrome 9, 615986 (3), Autosomal recessive	AR
450	BCAM	[Blood group, Auberger system], 111200 (3) | [Blood group, Lutheran null], 247420 (3), Autosomal recessive | [Blood group, Lutheran system], 111200 (3)	AR
451	BCAT2	?Hypervalinemia or hyperleucine-isoleucinemia (1)	.
452	BCHE	Apnea, postanesthetic (3)	.
453	BCKDHA	Maple syrup urine disease, type Ia, 248600 (3), Autosomal recessive	AR
454	BCKDHB	Maple syrup urine disease, type Ib, 248600 (3), Autosomal recessive	AR
455	BCKDK	Branched-chain ketoacid dehydrogenase kinase deficiency, 614923 (3)	.
456	BCL10	?Immunodeficiency 37, 616098 (3), Autosomal recessive | Lymphoma, MALT, somatic, 137245 (3) | {Lymphoma, follicular, somatic}, 605027 (3) | {Male germ cell tumor, somatic},, 273300 (3) | {Mesothelioma, somatic}, 156240 (3) | {Sezary syndrome, somatic} (3)	AR
457	BCL11A	Dias-Logan syndrome, 617101 (3), Autosomal dominant	AD
458	BCL2	Leukemia/lymphoma, B-cell, 2 (3)	.
459	BCL2L1	.	.
460	BCL2L11	.	.
461	BCL2L2-PABPN1	.	.
462	BCL6	Lymphoma, B-cell, 109565 (2)	.
463	BCL9	.	.
464	BCMO1	Hypercarotenemia and vitamin A deficiency, autosomal dominant, 115300 (3), Autosomal dominant	AD
465	BCOR	Microphthalmia, syndromic 2, 300166 (3), X-linked dominant	XD
466	BCORL1	.	.
467	BCR	Leukemia, acute lymphocytic, somatic, 613065 (3) | Leukemia, chronic myeloid, somatic, 608232 (3)	.
468	BCS1L	Bjornstad syndrome, 262000 (3), Autosomal recessive | GRACILE syndrome, 603358 (3) | Leigh syndrome, 256000 (3), Autosomal recessive, Mitochondrial | Mitochondrial complex III deficiency, nuclear type 1, 124000 (3), Autosomal recessive	AR | AR, Mitochondrial
469	BDNF	{Anorexia nervosa, susceptibility to}, 610269 (3) | {Bulimia nervosa, age of onset of weight loss in}, 607499 (3), Multifactorial | Central hypoventilation syndrome, congenital, 209880 (3), Autosomal dominant | {Memory impairment, susceptibility to} (3) | {Obsessive-compulsive disorder, protection against}, 164230 (3), Autosomal dominant	Multifactorial | AD
470	BEAN1	.	.
471	BEST1	Bestrophinopathy, autosomal recessive, 611809 (3) | Macular dystrophy, vitelliform, 2, 153700 (3), Autosomal dominant | Microcornea, rod-cone dystrophy, cataract, and posterior staphyloma, 193220 (3), Autosomal dominant | Retinitis pigmentosa, concentric, 613194 (3) | Retinitis pigmentosa-50, 613194 (3) | Vitreoretinochoroidopathy, 193220 (3), Autosomal dominant	AD
472	BFSP1	Cataract 33, 611391 (3)	.
473	BFSP2	Cataract 12, multiple types, 611597 (3), Autosomal dominant	AD
474	BGN	Meester-Loeys syndrome, 300989 (3), X-linked | Spondyloepimetaphyseal dysplasia, X-linked, 300106 (3), X-linked recessive	XL | XR
475	BHLHA9	?Camptosynpolydactyly, complex, 607539 (3), Autosomal recessive | Syndactyly, mesoaxial synostotic, with phalangeal reduction, 609432 (3), Autosomal recessive	AR
476	BHLHE41	[Short sleeper], 612975 (3), Autosomal dominant	AD
477	BICC1	{Renal dysplasia, cystic, susceptibility to}, 601331 (3), Autosomal dominant	AD
478	BIN1	Myopathy, centronuclear, autosomal recessive, 255200 (3), Autosomal recessive	AR
479	BLK	Maturity-onset diabetes of the young, type 11, 613375 (3), Autosomal dominant	AD
480	BLM	Bloom syndrome, 210900 (3), Autosomal recessive	AR
481	BLMH	.	.
482	BLNK	Agammaglobulinemia 4, 613502 (3), Autosomal recessive	AR
483	BLOC1S5	.	.
484	BLOC1S6	Hermansky-pudlak syndrome 9, 614171 (3), Autosomal recessive	AR
485	BLVRA	Hyperbiliverdinemia, 614156 (3), Autosomal recessive, Autosomal dominant	AR, AD
486	BMI1	.	.
487	BMP1	Osteogenesis imperfecta, type XIII, 614856 (3), Autosomal recessive	AR
488	BMP15	Ovarian dysgenesis 2, 300510 (3) | Premature ovarian failure 4, 300510 (3)	.
489	BMP2	Brachydactyly, type A2, 112600 (3), Autosomal dominant | {HFE hemochromatosis, modifier of}, 235200 (3), Autosomal recessive	AD | AR
490	BMP4	Microphthalmia, syndromic 6, 607932 (3), Autosomal dominant | Orofacial cleft 11, 600625 (3)	AD
491	BMP5	.	.
492	BMP7	.	.
493	BMPER	Diaphanospondylodysostosis, 608022 (3), Autosomal recessive	AR
494	BMPR1A	Juvenile polyposis syndrome, infantile form, 174900 (3), Autosomal dominant | Polyposis syndrome, hereditary mixed, 2, 610069 (3) | Polyposis, juvenile intestinal, 174900 (3), Autosomal dominant	AD
495	BMPR1B	Acromesomelic dysplasia, Demirhan type, 609441 (3), Autosomal recessive | Brachydactyly, type A1, D, 616849 (3), Autosomal dominant | Brachydactyly, type A2, 112600 (3), Autosomal dominant	AR | AD
496	BMPR2	Pulmonary hypertension, familial primary, 1, with or without HHT, 178600 (3), Autosomal dominant | Pulmonary hypertension, primary, fenfluramine or dexfenfluramine-associated, 178600 (3), Autosomal dominant | Pulmonary venoocclusive disease 1, 265450 (3), Autosomal dominant	AD
497	BNC2	.	.
498	BOC	.	.
499	BOLA3	Multiple mitochondrial dysfunctions syndrome 2 with hyperglycinemia, 614299 (3), Autosomal recessive	AR
500	BPGM	Erythrocytosis due to bisphosphoglycerate mutase deficiency, 222800 (3), Autosomal recessive	AR
501	BRAF	Adenocarcinoma of lung, somatic, 211980 (3) | Cardiofaciocutaneous syndrome, 115150 (3), Autosomal dominant | Colorectal cancer, somatic (3) | LEOPARD syndrome 3, 613707 (3), Autosomal dominant | Melanoma, malignant, somatic (3) | Nonsmall cell lung cancer, somatic (3) | Noonan syndrome 7, 613706 (3), Autosomal dominant	AD
502	BRAT1	Rigidity and multifocal seizure syndrome, lethal neonatal, 614498 (3), Autosomal recessive	AR
503	BRCA1	{Breast-ovarian cancer, familial, 1}, 604370 (3), Autosomal dominant, Multifactorial | {Pancreatic cancer, susceptibility to, 4}, 614320 (3)	AD, Multifactorial
504	BRCA2	{Breast cancer, male, susceptibility to}, 114480 (3), Autosomal dominant | {Breast-ovarian cancer, familial, 2}, 612555 (3), Autosomal dominant | Fanconi anemia, complementation group D1, 605724 (3), Autosomal recessive | {Glioblastoma 3}, 613029 (3), Autosomal recessive | {Medulloblastoma}, 155255 (3), Autosomal recessive, Autosomal dominant | {Pancreatic cancer 2}, 613347 (3) | {Prostate cancer…	AD | AR | AR, AD | AD, Somatic mutation
505	BRCC3	.	.
506	BRD1	.	.
507	BRD2	.	.
508	BRF1	. | Cerebellofaciodental syndrome, 616202 (3), Autosomal recessive	.
509	BRIP1	Breast cancer, early-onset, 114480 (3), Autosomal dominant | Fanconi anemia, complementation group J, 609054 (3)	AD
510	BRSK2	.	.
511	BRWD1	.	.
512	BRWD3	Mental retardation, X-linked 93, 300659 (3), X-linked recessive	XR
513	BSCL2	Encephalopathy, progressive, with or without lipodystrophy, 615924 (3), Autosomal recessive | Lipodystrophy, congenital generalized, type 2, 269700 (3), Autosomal recessive | Neuropathy, distal hereditary motor, type VA, 600794 (3), Autosomal dominant | Silver spastic paraplegia syndrome, 270685 (3), Autosomal dominant	AR | AD
514	BSG	[Blood group, OK], 111380 (3)	.
515	BSND	Bartter syndrome, type 4a, 602522 (3), Autosomal recessive | Sensorineural deafness with mild renal dysfunction, 602522 (3), Autosomal recessive	AR
516	BTBD9	.	.
517	BTD	Biotinidase deficiency, 253260 (3), Autosomal recessive | .	AR
518	BTK	Agammaglobulinemia and isolated hormone deficiency, 307200 (3), X-linked recessive | Agammaglobulinemia, X-linked 1, 300755 (3), X-linked recessive	XR
519	BUB1	Colorectal cancer with chromosomal instability, somatic (3)	.
520	BUB1B	Colorectal cancer, somatic, 114500 (3) | Mosaic variegated aneuploidy syndrome 1, 257300 (3), Autosomal recessive | [Premature chromatid separation trait], 176430 (3), Autosomal dominant	AR | AD
521	C12orf57	Temtamy syndrome, 218340 (3), Autosomal recessive	AR
522	C15orf62	.	.
523	C16orf58	.	.
524	C18orf8	.	.
525	C1GALT1	.	.
526	C1GALT1C1	Tn polyagglutination syndrome, somatic, 300622 (3)	.
527	C1QA	C1q deficiency, 613652 (3), Autosomal recessive	AR
528	C1QB	C1q deficiency, 613652 (3), Autosomal recessive	AR
529	C1QC	C1q deficiency, 613652 (3), Autosomal recessive	AR
530	C1R	Ehlers-Danlos syndrome, periodontal type, 1, 130080 (3), Autosomal dominant	AD
531	C1S	C1s deficiency, 613783 (3) | Ehlers-Danlos syndrome, periodontal type, 2, 617174 (3), Autosomal dominant	AD
532	C21orf91	.	.
533	C2CD5	.	.
534	C2orf42	.	.
535	C2orf71	Retinitis pigmentosa 54, 613428 (3)	.
536	C3	C3 deficiency, 613779 (3), Autosomal recessive | {Hemolytic uremic syndrome, atypical, susceptibility to, 5}, 612925 (3), Autosomal dominant | {Macular degeneration, age-related, 9}, 611378 (3)	AR | AD
537	C3AR1	.	.
538	C4orf19	.	.
539	C4orf26	Amelogenesis imperfecta, type IIA4, 614832 (3), Autosomal recessive	AR
540	C5	C5 deficiency, 609536 (3) | [Eculizumab, poor response to], 615749 (3), Autosomal dominant	AD
541	C5AR2	.	.
542	C5orf42	Joubert syndrome 17, 614615 (3), Autosomal recessive | Orofaciodigital syndrome VI, 277170 (3), Autosomal recessive	AR
543	C6	C6 deficiency, 612446 (3) | Combined C6/C7 deficiency (3)	.
544	C7	C7 deficiency, 610102 (3)	.
545	C7orf10	Glutaric aciduria III, 231690 (3), Autosomal recessive	AR
546	C8A	C8 deficiency, type I, 613790 (3), Autosomal recessive	AR
547	C8B	C8 deficiency, type II, 613789 (3), Autosomal recessive	AR
548	C8orf37	Bardet-Biedl syndrome 21, 617406 (3), Autosomal recessive | Cone-rod dystrophy 16, 614500 (3), Autosomal recessive | Retinitis pigmentosa 64, 614500 (3), Autosomal recessive	AR
549	C9	C9 deficiency, 613825 (3) | {Macular degeneration, age-related, 15, susceptibility to}, 615591 (3)	.
550	C9orf72	Frontotemporal dementia and/or amyotrophic lateral sclerosis 1, 105550 (3), Autosomal dominant	AD
551	CA1	.	.
552	CA12	Hyperchlorhidrosis, isolated, 143860 (3), Autosomal recessive	AR
553	CA2	Osteopetrosis, autosomal recessive 3, with renal tubular acidosis, 259730 (3), Autosomal recessive	AR
554	CA4	Retinitis pigmentosa 17, 600852 (3), Autosomal dominant	AD
555	CA8	Cerebellar ataxia and mental retardation with or without quadrupedal locomotion 3, 613227 (3), Autosomal recessive	AR
556	CABIN1	.	.
557	CABP2	Deafness, autosomal recessive 93, 614899 (3), Autosomal recessive	AR
558	CABP4	Cone-rod synaptic disorder, congenital nonprogressive, 610427 (3), Autosomal recessive	AR
559	CACNA1A	Epileptic encephalopathy, early infantile, 42, 617106 (3), Autosomal dominant | Episodic ataxia, type 2, 108500 (3), Autosomal dominant | Migraine, familial hemiplegic, 1, 141500 (3), Autosomal dominant | Migraine, familial hemiplegic, 1, with progressive cerebellar ataxia, 141500 (3), Autosomal dominant | Spinocerebellar ataxia 6, 183086 (3), Autosomal dominant	AD
560	CACNA1C	Brugada syndrome 3, 611875 (3) | Timothy syndrome, 601005 (3), Autosomal dominant	AD
561	CACNA1D	Primary aldosteronism, seizures, and neurologic abnormalities, 615474 (3), Autosomal dominant | Sinoatrial node dysfunction and deafness, 614896 (3), Autosomal recessive	AD | AR
562	CACNA1E	.	.
563	CACNA1F	Aland Island eye disease, 300600 (3), X-linked | Cone-rod dystrophy, X-linked, 3, 300476 (3), X-linked recessive | Night blindness, congenital stationary (incomplete), 2A, X-linked, 300071 (3), X-linked	XL | XR
564	CACNA1G	Spinocerebellar ataxia 42, 616795 (3), Autosomal dominant	AD
565	CACNA1H	{Epilepsy, childhood absence, susceptibility to, 6}, 611942 (3) | {Epilepsy, idiopathic generalized, susceptibility to, 6}, 611942 (3) | Hyperaldosteronism, familial, type IV, 617027 (3), Autosomal dominant	AD
566	CACNA1S	Hypokalemic periodic paralysis, type 1, 170400 (3), Autosomal dominant | {Malignant hyperthermia susceptibility 5}, 601887 (3), Autosomal dominant | {Thyrotoxic periodic paralysis, susceptibility to, 1}, 188580 (3), Isolated cases	AD | Isolated cases
567	CACNA2D1	.	.
568	CACNA2D2	.	.
569	CACNA2D3	.	.
570	CACNA2D4	Retinal cone dystrophy 4, 610478 (3), Autosomal recessive	AR
571	CACNB2	Brugada syndrome 4, 611876 (3)	.
572	CACNB4	{Epilepsy, idiopathic generalized, susceptibility to, 9}, 607682 (3), Autosomal dominant | {Epilepsy, juvenile myoclonic, susceptibility to, 6}, 607682 (3), Autosomal dominant | Episodic ataxia, type 5, 613855 (3), Autosomal dominant	AD
573	CACNG2	?Mental retardation, autosomal dominant 10, 614256 (3)	.
574	CACNG3	.	.
575	CACNG4	.	.
576	CADM1	.	.
577	CADPS2	.	.
578	CALCA	.	.
579	CALCR	{Osteoporosis, postmenopausal, susceptibility}, 166710 (3), Autosomal dominant	AD
580	CALCRL	.	.
581	CALHM1	.	.
582	CALM1	Long QT syndrome 14, 616247 (3), Autosomal dominant | Ventricular tachycardia, catecholaminergic polymorphic, 4, 614916 (3), Autosomal dominant	AD
583	CALM3	.	.
584	CALR	Myelofibrosis, somatic, 254450 (3) | Thrombocythemia, somatic, 187950 (3)	.
585	CALR3	?Cardiomyopathy, hypertrophic, 19, 613875 (3), Autosomal dominant	AD
586	CAMK4	.	.
587	CAMKMT	.	.
588	CAMSAP2	.	.
589	CAMTA1	Cerebellar ataxia, nonprogressive, with mental retardation, 614756 (3), Autosomal dominant	AD
590	CANT1	Desbuquois dysplasia 1, 251450 (3), Autosomal recessive	AR
591	CAPN10	{Diabetes mellitus, noninsulin-dependent 1}, 601283 (3)	.
592	CAPN3	Muscular dystrophy, limb-girdle, type 2A, 253600 (3), Autosomal recessive	AR
593	CARD11	B-cell expansion with NFKB and T-cell anergy, 616452 (3), Autosomal dominant | Immunodeficiency 11, 615206 (3), Autosomal recessive	AD | AR
594	CARD14	Pityriasis rubra pilaris, 173200 (3), Autosomal dominant | Psoriasis 2, 602723 (3), Autosomal dominant	AD
595	CARD9	Candidiasis, familial, 2, autosomal recessive, 212050 (3), Autosomal recessive	AR
596	CARTPT	{?Obesity, susceptibility to}, 601665 (3), Autosomal recessive, Autosomal dominant, Multifactorial	AR, AD, Multifactorial
597	CASC5	Microcephaly 4, primary, autosomal recessive, 604321 (3), Autosomal recessive	AR
598	CASK	FG syndrome 4, 300422 (3) | Mental retardation and microcephaly with pontine and cerebellar hypoplasia, 300749 (3), X-linked dominant | Mental retardation, with or without nystagmus, 300422 (3)	XD
599	CASP1	.	.
600	CASP10	Autoimmune lymphoproliferative syndrome, type II, 603909 (3), Autosomal dominant | Gastric cancer, somatic, 613659 (3) | Lymphoma, non-Hodgkin, somatic, 605027 (3)	AD
601	CASP12	{Sepsis, susceptibility to} (3)	.
602	CASP2	.	.
603	CASP8	?Autoimmune lymphoproliferative syndrome, type IIB, 607271 (3), Autosomal recessive | {Breast cancer, protection against}, 114480 (3), Autosomal dominant | Hepatocellular carcinoma, somatic, 114550 (3) | {Lung cancer, protection against}, 211980 (3), Autosomal recessive	AR | AD
604	CASQ2	Ventricular tachycardia, catecholaminergic polymorphic, 2, 611938 (3), Autosomal recessive	AR
605	CASR	{Calcium, serum level of} (3) | {Epilepsy idiopathic generalized, susceptibility to, 8}, 612899 (3) | Hypercalciuric hypercalcemia (3) | Hyperparathyroidism, neonatal, 239200 (3), Autosomal recessive, Autosomal dominant | Hypocalcemia, autosomal dominant, 601198 (3), Autosomal dominant | Hypocalcemia, autosomal dominant, with Bartter syndrome, 601198 (3), Autosomal dominant | Hypocalciuric hyperc…	AR, AD | AD
606	CAT	Acatalasemia, 614097 (3) | .	.
607	CATSPER1	Spermatogenic failure 7, 612997 (3), Autosomal recessive	AR
608	CATSPER2	.	.
609	CATSPER3	.	.
610	CATSPER4	.	.
611	CAV1	?Lipodystrophy, congenital generalized, type 3, 612526 (3) | ?Partial lipodystrophy, congenital cataracts, and neurodegeneration syndrome, 606721 (3), Autosomal dominant | Pulmonary hypertension, primary, 3, 615343 (3), Autosomal dominant	AD
612	CAV3	Cardiomyopathy, familial hypertrophic, 192600 (3), Autosomal dominant | Creatine phosphokinase, elevated serum, 123320 (3), Autosomal dominant | Long QT syndrome 9, 611818 (3) | Muscular dystrophy, limb-girdle, type IC, 607801 (3), Autosomal recessive, Autosomal dominant | Myopathy, distal, Tateyama type, 614321 (3), Autosomal dominant | Rippling muscle disease, 606072 (3), Autosomal dominant	AD | AR, AD
613	CBFB	Myeloid leukemia, acute, M4/M4Eo subtype, somatic, 601626 (1)	.
614	CBL	?Juvenile myelomonocytic leukemia, 607785 (3), Autosomal dominant, Somatic mutation | Noonan syndrome-like disorder with or without juvenile myelomonocytic leukemia, 613563 (3), Autosomal dominant	AD, Somatic mutation | AD
615	CBLB	.	.
616	CBR1	.	.
617	CBR3	.	.
618	CBS	Homocystinuria, B6-responsive and nonresponsive types, 236200 (3), Autosomal recessive | Thrombosis, hyperhomocysteinemic, 236200 (3), Autosomal recessive	AR
619	CBX2	?46XY sex reversal 5, 613080 (3), Autosomal recessive	AR
620	CBX4	.	.
621	CBY1	.	.
622	CC2D1A	Mental retardation, autosomal recessive 3, 608443 (3), Autosomal recessive	AR
623	CC2D2A	COACH syndrome, 216360 (3), Autosomal recessive | Joubert syndrome 9, 612285 (3), Autosomal recessive | Meckel syndrome 6, 612284 (3), Autosomal recessive	AR
624	CCBE1	Hennekam lymphangiectasia-lymphedema syndrome 1, 235510 (3), Autosomal recessive	AR
625	CCDC103	Ciliary dyskinesia, primary, 17, 614679 (3), Autosomal recessive	AR
626	CCDC107	.	.
627	CCDC11	Heterotaxy, visceral, 6, autosomal recessive, 614779 (3), Autosomal recessive	AR
628	CCDC127	.	.
629	CCDC14	.	.
630	CCDC22	Ritscher-Schinzel syndrome 2, 300963 (3), X-linked recessive	XR
631	CCDC28B	{Bardet-Biedl syndrome 1, modifier of}, 209900 (3), Autosomal recessive, Digenic recessive	AR, DR
632	CCDC39	Ciliary dyskinesia, primary, 14, 613807 (3)	.
633	CCDC40	Ciliary dyskinesia, primary, 15, 613808 (3)	.
634	CCDC50	?Deafness, autosomal dominant 44, 607453 (3), Autosomal dominant	AD
635	CCDC66	.	.
636	CCDC78	Myopathy, centronuclear, 4, 614807 (3), Autosomal dominant	AD
637	CCDC8	3-M syndrome 3, 614205 (3), Autosomal recessive	AR
638	CCDC88C	Hydrocephalus, nonsyndromic, autosomal recessive, 236600 (3), Autosomal recessive | ?Spinocerebellar ataxia 40, 616053 (3), Autosomal dominant	AR | AD
639	CCKAR	.	.
640	CCKBR	.	.
641	CCL11	{Asthma, susceptibility to}, 600807 (3), Autosomal dominant | {HIV1, resistance to}, 609423 (3)	AD
642	CCL2	{Coronary artery disease, modifier of} (3) | {HIV-1, resistance to}, 609423 (3) | {Mycobacterium tuberculosis, susceptibility to}, 607948 (3) | {Spina bifida, susceptibility to}, 182940 (3), Autosomal dominant	AD
643	CCL3	{HIV infection, resistance to}, 609423 (2)	.
644	CCL5	{HIV-1 disease, delayed progression of} (3) | {HIV-1 disease, rapid progression of} (3)	.
645	CCM2	Cerebral cavernous malformations-2, 603284 (3), Autosomal dominant	AD
646	CCND1	{Colorectal cancer, susceptibility to}, 114500 (3), Autosomal dominant | {Multiple myeloma, susceptibility to}, 254500 (3), Somatic mutation | {von Hippel-Lindau syndrome, modifier of}, 193300 (3), Autosomal dominant	AD | Somatic mutation
647	CCR2	{HIV infection, susceptibility/resistance to} (3)	.
648	CCR3	.	.
649	CCR5	{Diabetes mellitus, insulin-dependent, 22}, 612522 (3) | {HIV infection, susceptibility/resistance to} (3) | {Hepatitis C virus, resistance to}, 609532 (3) | {West nile virus, susceptibility to}, 610379 (3)	.
650	CCR7	.	.
651	CCT5	Neuropathy, hereditary sensory, with spastic paraplegia, 256840 (3), Autosomal recessive	AR
652	CD109	.	.
653	CD151	[Blood group, Raph], 179620 (3) | Nephropathy with pretibial epidermolysis bullosa and deafness, 609057 (3)	.
654	CD177	.	.
655	CD19	Immunodeficiency, common variable, 3, 613493 (3), Autosomal recessive	AR
656	CD200	.	.
657	CD207	?[Birbeck granule deficiency], 613393 (3)	.
658	CD209	{Dengue fever, protection against}, 614371 (3) | {HIV type 1, susceptibility to}, 609423 (3) | {Mycobacterium tuberculosis, susceptibility to}, 607948 (3)	.
659	CD244	{Rheumatoid arthritis, susceptibility to}, 180300 (3)	.
660	CD247	?Immunodeficiency 25, 610163 (3), Autosomal recessive	AR
661	CD27	Lymphoproliferative syndrome 2, 615122 (3), Autosomal recessive	AR
662	CD2AP	Glomerulosclerosis, focal segmental, 3, 607832 (3)	.
663	CD320	Methylmalonic aciduria, transient, due to transcobalamin receptor defect, 613646 (3)	.
664	CD36	{Coronary heart disease, susceptibility to, 7}, 610938 (3) | [Macrothrombocytopenia] (1) | {Malaria, cerebral, reduced risk of}, 611162 (3) | {Malaria, cerebral, susceptibility to}, 611162 (3) | Platelet glycoprotein IV deficiency, 608404 (3), Autosomal recessive	AR
665	CD38	.	.
666	CD3D	Immunodeficiency 19, 615617 (3), Autosomal recessive	AR
667	CD3E	Immunodeficiency 18, 615615 (3), Autosomal recessive | Immunodeficiency 18, SCID variant, 615615 (3), Autosomal recessive	AR
668	CD3G	Immunodeficiency 17, CD3 gamma deficient, 615607 (3), Autosomal recessive	AR
669	CD4	OKT4 epitope deficiency, 613949 (3)	.
670	CD40	Immunodeficiency with hyper-IgM, type 3, 606843 (3), Autosomal recessive	AR
671	CD40LG	Immunodeficiency, X-linked, with hyper-IgM, 308230 (3), X-linked recessive	XR
672	CD44	[Blood group, Indian system], 609027 (3)	.
673	CD46	{Hemolytic uremic syndrome, atypical, susceptibility to, 2}, 612922 (3), Autosomal recessive, Autosomal dominant	AR, AD
674	CD5	.	.
675	CD55	[Blood group Cromer], 613793 (3)	.
676	CD59	Hemolytic anemia, CD59-mediated, with or without immune-mediated polyneuropathy, 612300 (3), Autosomal recessive	AR
677	CD74	.	.
678	CD79A	Agammaglobulinemia 3, 613501 (3), Autosomal recessive	AR
679	CD79B	Agammaglobulinemia 6, 612692 (3), Autosomal recessive	AR
680	CD80	.	.
681	CD81	Immunodeficiency, common variable, 6, 613496 (3), Autosomal recessive	AR
682	CD86	.	.
683	CD8A	CD8 deficiency, familial, 608957 (3), Autosomal recessive	AR
684	CD96	C syndrome, 211750 (3), Autosomal recessive	AR
685	CDA	.	.
686	CDAN1	Dyserythropoietic anemia, congenital, type Ia, 224120 (3), Autosomal recessive	AR
687	CDC42	Takenouchi-Kosaki syndrome, 616737 (3)	.
688	CDC42BPB	.	.
689	CDC6	?Meier-Gorlin syndrome 5, 613805 (3), Autosomal recessive	AR
690	CDC73	Hyperparathyroidism, familial primary, 145000 (3), Autosomal dominant | Hyperparathyroidism-jaw tumor syndrome, 145001 (3), Autosomal dominant | Parathyroid adenoma with cystic changes, 145001 (3), Autosomal dominant | Parathyroid carcinoma, 608266 (3)	AD
691	CDH1	{Breast cancer, lobular}, 114480 (3), Autosomal dominant | Endometrial carcinoma, somatic, 608089 (3) | Gastric cancer, familial diffuse, with or without cleft lip and/or palate, 137215 (3), Autosomal dominant | Ovarian carcinoma, somatic, 167000 (3) | {Prostate cancer, susceptibility to}, 176807 (3), Autosomal dominant	AD
692	CDH13	.	.
693	CDH15	Mental retardation, autosomal dominant 3, 612580 (3)	.
694	CDH23	Deafness, autosomal recessive 12, 601386 (3), Autosomal recessive | Usher syndrome, type 1D, 601067 (3), Autosomal recessive, Digenic recessive | Usher syndrome, type 1D/F digenic, 601067 (3), Autosomal recessive, Digenic recessive	AR | AR, DR
695	CDH3	Ectodermal dysplasia, ectrodactyly, and macular dystrophy, 225280 (3), Autosomal recessive | Hypotrichosis, congenital, with juvenile macular dystrophy, 601553 (3), Autosomal recessive | Mental retardation, autosomal dominant 3, 612580 (3)	AR
696	CDH5	.	.
697	CDHR1	Cone-rod dystrophy 15, 613660 (3), Autosomal recessive | Retinitis pigmentosa 65, 613660 (3), Autosomal recessive	AR
698	CDK16	.	.
699	CDK4	{Melanoma, cutaneous malignant, 3}, 609048 (3), Autosomal dominant	AD
700	CDK5R1	.	.
701	CDK5RAP2	Microcephaly 3, primary, autosomal recessive, 604804 (3), Autosomal recessive	AR
702	CDK6	?Microcephaly 12, primary, autosomal recessive, 616080 (3), Autosomal recessive	AR
703	CDK7	.	.
704	CDKAL1	{Diabetes mellitus, noninsulin-dependent, susceptibility to}, 125853 (3), Autosomal dominant	AD
705	CDKL3	.	.
706	CDKL5	Epileptic encephalopathy, early infantile, 2, 300672 (3), X-linked dominant	XD
707	CDKN1A	.	.
708	CDKN1B	Multiple endocrine neoplasia, type IV, 610755 (3), Autosomal dominant	AD
709	CDKN1C	Beckwith-Wiedemann syndrome, 130650 (3), Autosomal dominant | IMAGE syndrome, 614732 (3), Autosomal dominant	AD
710	CDKN2A	Melanoma and neural system tumor syndrome, 155755 (3), Autosomal dominant | {Melanoma, cutaneous malignant, 2}, 155601 (3), Autosomal dominant | Orolaryngeal cancer, multiple (3) | Pancreatic cancer/melanoma syndrome, 606719 (3), Autosomal dominant	AD
711	CDKN2B	.	.
712	CDKN2C	.	.
713	CDON	Holoprosencephaly 11, 614226 (3), Autosomal dominant, Isolated cases	AD, Isolated cases
714	CDT1	Meier-Gorlin syndrome 4, 613804 (3), Autosomal recessive	AR
715	CDX2	.	.
716	CDYL	.	.
717	CEACAM16	Deafness, autosomal dominant 4B, 614614 (3), Autosomal dominant	AD
718	CEBPA	?Leukemia, acute myeloid, 601626 (3), Autosomal dominant | Leukemia, acute myeloid, somatic, 601626 (3)	AD
719	CEBPE	Specific granule deficiency, 245480 (3), Autosomal recessive	AR
720	CECR2	.	.
721	CEL	Maturity-onset diabetes of the young, type VIII, 609812 (3), Autosomal dominant	AD
722	CELSR1	.	.
723	CELSR2	.	.
724	CENPJ	Microcephaly 6, primary, autosomal recessive, 608393 (3), Autosomal recessive | ?Seckel syndrome 4, 613676 (3), Autosomal recessive	AR
725	CEP135	?Microcephaly 8, primary, autosomal recessive, 614673 (3), Autosomal recessive	AR
726	CEP152	Microcephaly 9, primary, autosomal recessive, 614852 (3), Autosomal recessive | Seckel syndrome 5, 613823 (3), Autosomal recessive	AR
727	CEP164	Nephronophthisis 15, 614845 (3), Autosomal recessive	AR
728	CEP290	?Bardet-Biedl syndrome 14, 615991 (3), Autosomal recessive | Joubert syndrome 5, 610188 (3), Autosomal recessive | Leber congenital amaurosis 10, 611755 (3) | Meckel syndrome 4, 611134 (3), Autosomal recessive | Senior-Loken syndrome 6, 610189 (3), Autosomal recessive	AR
729	CEP41	Joubert syndrome 15, 614464 (3), Autosomal recessive	AR
730	CEP57	Mosaic variegated aneuploidy syndrome 2, 614114 (3), Autosomal recessive	AR
731	CEP63	?Seckel syndrome 6, 614728 (3), Autosomal recessive	AR
732	CEP85L	.	.
733	CERKL	Retinitis pigmentosa 26, 608380 (3)	.
734	CERS6	.	.
735	CES1	Carboxylesterase 1 deficiency (3)	.
736	CES2	.	.
737	CETP	[High density lipoprotein cholesterol level QTL 10], 143470 (3), Autosomal dominant | Hyperalphalipoproteinemia, 143470 (3), Autosomal dominant	AD
738	CFD	Complement factor D deficiency, 613912 (3), Autosomal recessive	AR
739	CFH	Basal laminar drusen, 126700 (3), Autosomal dominant | Complement factor H deficiency, 609814 (3), Autosomal recessive, Autosomal dominant | {Hemolytic uremic syndrome, atypical, susceptibility to, 1}, 235400 (3), Autosomal recessive, Autosomal dominant | {Macular degeneration, age-related, 4}, 610698 (3)	AD | AR, AD
740	CFHR1	{Hemolytic uremic syndrome, atypical, susceptibility to}, 235400 (3), Autosomal recessive, Autosomal dominant | {Macular degeneration, age-related, reduced risk of}, 603075 (3), Autosomal dominant	AR, AD | AD
741	CFHR5	Nephropathy due to CFHR5 deficiency, 614809 (3), Autosomal dominant	AD
742	CFI	Complement factor I deficiency, 610984 (3), Autosomal recessive | {Hemolytic uremic syndrome, atypical, susceptibility to, 3}, 612923 (3), Autosomal dominant | {Macular degeneration, age-related, 13, susceptibility to}, 615439 (3), Autosomal dominant	AR | AD
743	CFL2	Nemaline myopathy 7, autosomal recessive, 610687 (3), Autosomal recessive	AR
744	CFP	.	.
745	CFTR	{Bronchiectasis with or without elevated sweat chloride 1, modifier of}, 211400 (3), Autosomal dominant | Congenital bilateral absence of vas deferens, 277180 (3), Autosomal recessive | Cystic fibrosis, 219700 (3), Autosomal recessive | {Hypertrypsinemia, neonatal} (3) | {Pancreatitis, idiopathic}, 167800 (3), Autosomal dominant | Sweat chloride elevation without CF (3)	AD | AR
746	CGB	.	.
747	CHAT	Myasthenic syndrome, congenital, 6, presynaptic, 254210 (3), Autosomal recessive	AR
748	CHD1L	.	.
749	CHD2	Epileptic encephalopathy, childhood-onset, 615369 (3), Autosomal dominant	AD
750	CHD3	.	.
751	CHD6	.	.
752	CHD7	CHARGE syndrome, 214800 (3), Autosomal dominant | Hypogonadotropic hypogonadism 5 with or without anosmia, 612370 (3)	AD
753	CHD8	{Autism, susceptibility to, 18}, 615032 (3), Autosomal dominant	AD
754	CHEK2	{Breast and colorectal cancer, susceptibility to} (3) | {Breast cancer, susceptibility to}, 114480 (3), Autosomal dominant | Li-Fraumeni syndrome, 609265 (3) | Osteosarcoma, somatic, 259500 (3) | {Prostate cancer, familial, susceptibility to}, 176807 (3), Autosomal dominant	AD
755	CHGA	.	.
756	CHI3L1	{Asthma-related traits, susceptibility to, 7}, 611960 (3) | {Schizophrenia, susceptibility to}, 181500 (3), Autosomal dominant	AD
757	CHIA	.	.
758	CHIC2	{Leukemia, acute myeloid}, 601626 (3), Autosomal dominant	AD
759	CHIT1	.	.
760	CHKB	Muscular dystrophy, congenital, megaconial type, 602541 (3), Autosomal recessive	AR
761	CHL1	.	.
762	CHM	Charcot-Marie-Tooth disease, dominant intermediate D, 607791 (3), Autosomal dominant | Charcot-Marie-Tooth disease, type 1B, 118200 (3), Autosomal dominant | Charcot-Marie-Tooth disease, type 2I, 607677 (3), Autosomal dominant | Charcot-Marie-Tooth disease, type 2J, 607736 (3), Autosomal dominant | Dejerine-Sottas disease, 145900 (3), Autosomal recessive, Autosomal dominant | Neuropathy, congenit…	AD | AR, AD
763	CHMP1A	Pontocerebellar hypoplasia, type 8, 614961 (3), Autosomal recessive	AR
764	CHMP2B	Amyotrophic lateral sclerosis 17, 614696 (3), Autosomal dominant | Dementia, familial, nonspecific, 600795 (3), Autosomal dominant	AD
765	CHMP4B	Cataract 31, multiple types, 605387 (3)	.
766	CHN1	Duane retraction syndrome 2, 604356 (3)	.
767	CHPF	.	.
768	CHPF2	.	.
769	CHRD	.	.
770	CHRDL1	Megalocornea 1, X-linked, 309300 (3), X-linked recessive	XR
771	CHRM1	.	.
772	CHRM2	.	.
773	CHRM3	?Prune belly syndrome, 100100 (3), Autosomal recessive	AR
774	CHRNA1	Multiple pterygium syndrome, lethal type, 253290 (3), Autosomal recessive | Myasthenic syndrome, congenital, 1A, slow-channel, 601462 (3), Autosomal dominant | Myasthenic syndrome, congenital, 1B, fast-channel, 608930 (3), Autosomal recessive, Autosomal dominant	AR | AD | AR, AD
775	CHRNA2	Epilepsy, nocturnal frontal lobe, type 4, 610353 (3), Autosomal dominant	AD
776	CHRNA3	{Lung cancer susceptibility 2}, 612052 (3)	.
777	CHRNA4	Epilepsy, nocturnal frontal lobe, 1, 600513 (3), Autosomal dominant | {Nicotine addiction, susceptibility to}, 188890 (3)	AD
778	CHRNA5	{Lung cancer susceptibility 2}, 612052 (3) | {Nicotine dependence, susceptibility to}, 612052 (3)	.
779	CHRNA7	Schizophrenia, neurophysiologic defect in, 118511 (2)	.
780	CHRNA9	.	.
781	CHRNB1	Myasthenic syndrome, congenital, 2A, slow-channel, 616313 (3), Autosomal dominant | ?Myasthenic syndrome, congenital, 2C, associated with acetylcholine receptor deficiency, 616314 (3), Autosomal recessive	AD | AR
782	CHRNB2	Epilepsy, nocturnal frontal lobe, 3, 605375 (3)	.
783	CHRNB4	.	.
784	CHRND	Multiple pterygium syndrome, lethal type, 253290 (3), Autosomal recessive | ?Myasthenic syndrome, congenital, 3A, slow-channel, 616321 (3), Autosomal dominant | Myasthenic syndrome, congenital, 3B, fast-channel, 616322 (3), Autosomal recessive | ?Myasthenic syndrome, congenital, 3C, associated with acetylcholine receptor deficiency, 616323 (3), Autosomal recessive	AR | AD
785	CHRNE	Myasthenic syndrome, congenital, 4A, slow-channel, 605809 (3), Autosomal recessive, Autosomal dominant | Myasthenic syndrome, congenital, 4B, fast-channel, 616324 (3), Autosomal recessive | Myasthenic syndrome, congenital, 4C, associated with acetylcholine receptor deficiency, 608931 (3), Autosomal recessive	AR, AD | AR
786	CHRNG	Escobar syndrome, 265000 (3), Autosomal recessive | Multiple pterygium syndrome, lethal type, 253290 (3), Autosomal recessive	AR
787	CHST14	Ehlers-Danlos syndrome, musculocontractural type 1, 601776 (3), Autosomal recessive	AR
788	CHST3	Spondyloepiphyseal dysplasia with congenital joint dislocations, 143095 (3), Autosomal recessive	AR
789	CHST6	Macular corneal dystrophy, 217800 (3), Autosomal recessive	AR
790	CHST7	.	.
791	CHST8	?Peeling skin syndrome 3, 616265 (3), Autosomal recessive	AR
792	CHSY1	Temtamy preaxial brachydactyly syndrome, 605282 (3), Autosomal recessive	AR
793	CHSY3	.	.
794	CHUK	Cocoon syndrome, 613630 (3)	.
795	CIB2	Deafness, autosomal recessive 48, 609439 (3), Autosomal recessive | Usher syndrome, type IJ, 614869 (3), Autosomal recessive	AR
796	CIC	.	.
797	CIDEC	?Lipodystrophy, familial partial, type 5, 615238 (3), Autosomal recessive	AR
798	CIITA	Bare lymphocyte syndrome, type II, complementation group A, 209920 (3), Autosomal recessive | {Rheumatoid arthritis, susceptibility to}, 180300 (3)	AR
799	CILP	{Lumbar disc disease, susceptibility to}, 603932 (3)	.
800	CIRH1A	.	.
801	CISD2	Wolfram syndrome 2, 604928 (3), Autosomal recessive	AR
802	CISH	{Bacteremia, susceptibility to}, 614383 (3) | {Malaria, susceptibility to}, 611162 (3) | {Tuberculosis, susceptibility to}, 607948 (3)	.
803	CITED2	Atrial septal defect 8, 614433 (3), Autosomal dominant | Ventricular septal defect 2, 614431 (3), Autosomal dominant	AD
804	CKM	.	.
805	CLCF1	Cold-induced sweating syndrome 2, 610313 (3), Autosomal recessive	AR
806	CLCN1	Myotonia congenita, dominant, 160800 (3), Autosomal dominant | Myotonia congenita, recessive, 255700 (3), Autosomal recessive | Myotonia levior, recessive (3)	AD | AR
807	CLCN2	{Epilepsy, idiopathic generalized, susceptibility to, 11}, 607628 (3), Autosomal dominant | {Epilepsy, juvenile absence, susceptibility to, 2}, 607628 (3), Autosomal dominant | {Epilepsy, juvenile myoclonic, susceptibility to, 8}, 607628 (3), Autosomal dominant | Leukoencephalopathy with ataxia, 615651 (3), Autosomal recessive	AD | AR
808	CLCN3	.	.
809	CLCN4	Mental retardation, X-linked 49/15, 300114 (3), X-linked recessive	XR
810	CLCN5	Dent disease, 300009 (3), X-linked recessive | Hypophosphatemic rickets, 300554 (3), X-linked recessive | Nephrolithiasis, type I, 310468 (3), X-linked recessive | Proteinuria, low molecular weight, with hypercalciuric nephrocalcinosis, 308990 (3), X-linked recessive	XR
811	CLCN6	.	.
812	CLCN7	Osteopetrosis, autosomal dominant 2, 166600 (3), Autosomal dominant | Osteopetrosis, autosomal recessive 4, 611490 (3)	AD
813	CLCNKA	Bartter syndrome, type 4b, digenic, 613090 (3), Digenic recessive	DR
814	CLCNKB	Bartter syndrome, type 3, 607364 (3), Autosomal recessive | Bartter syndrome, type 4b, digenic, 613090 (3), Digenic recessive	AR | DR
815	CLDN1	Ichthyosis, leukocyte vacuoles, alopecia, and sclerosing cholangitis, 607626 (3), Autosomal recessive	AR
816	CLDN14	Deafness, autosomal recessive 29, 614035 (3), Autosomal recessive	AR
817	CLDN16	Hypomagnesemia 3, renal, 248250 (3), Autosomal recessive	AR
818	CLDN19	Hypomagnesemia 5, renal, with ocular involvement, 248190 (3), Autosomal recessive	AR
819	CLEC10A	.	.
820	CLEC3B	.	.
821	CLEC7A	{Aspergillosis, susceptibility to}, 614079 (3) | Candidiasis, familial, 4, autosomal recessive, 613108 (3), Autosomal recessive	AR
822	CLIC2	?Mental retardation, X-linked, syndromic 32, 300886 (3), X-linked recessive	XR
823	CLIP2	.	.
824	CLK2	. | You-Hoover-Fong syndrome, 616954 (3), Autosomal recessive	.
825	CLMP	Congenital short bowel syndrome, 615237 (3), Autosomal recessive	AR
826	CLN3	Ceroid lipofuscinosis, neuronal, 3, 204200 (3), Autosomal recessive	AR
827	CLN5	Ceroid lipofuscinosis, neuronal, 5, 256731 (3), Autosomal recessive	AR
828	CLN6	Ceroid lipofuscinosis, neuronal, 6, 601780 (3), Autosomal recessive | Ceroid lipofuscinosis, neuronal, Kufs type, adult onset, 204300 (3), Autosomal recessive	AR
829	CLN8	Ceroid lipofuscinosis, neuronal, 8, 600143 (3), Autosomal recessive | Ceroid lipofuscinosis, neuronal, 8, Northern epilepsy variant, 610003 (3), Autosomal recessive	AR
830	CLOCK	.	.
831	CLPTM1	.	.
832	CLPTM1L	.	.
833	CLRN1	Retinitis pigmentosa 61, 614180 (3) | Usher syndrome, type 3A, 276902 (3), Autosomal recessive	AR
834	CLTCL1	.	.
835	CLU	.	.
836	CMPK1	.	.
837	CNBP	.	.
838	CNGA1	Retinitis pigmentosa 49, 613756 (3)	.
839	CNGA3	Achromatopsia 2, 216900 (3), Autosomal recessive	AR
840	CNGB1	Retinitis pigmentosa 45, 613767 (3), Autosomal recessive	AR
841	CNGB3	Achromatopsia 3, 262300 (3), Autosomal recessive | Macular degeneration, juvenile, 248200 (3), Autosomal recessive	AR
842	CNKSR1	.	.
843	CNKSR2	.	.
844	CNNM2	Hypomagnesemia 6, renal, 613882 (3), Autosomal dominant | Hypomagnesemia, seizures, and mental retardation, 616418 (3), Autosomal recessive, Autosomal dominant	AD | AR, AD
845	CNNM4	Jalili syndrome, 217080 (3), Autosomal recessive	AR
846	CNOT4	.	.
847	CNPY3	.	.
848	CNR1	.	.
849	CNR2	.	.
850	CNTF	.	.
851	CNTN1	?Myopathy, congenital, Compton-North, 612540 (3), Autosomal recessive	AR
852	CNTN4	.	.
853	CNTNAP2	{Autism susceptibility 15}, 612100 (3) | Cortical dysplasia-focal epilepsy syndrome, 610042 (3) | Pitt-Hopkins like syndrome 1, 610042 (3)	.
854	CNTNAP4	.	.
855	COA5	?Cardioencephalomyopathy, fatal infantile, due to cytochrome c oxidase deficiency 3, 616500 (3), Autosomal recessive	AR
856	COCH	Deafness, autosomal dominant 9, 601369 (3), Autosomal dominant	AD
857	COG1	Congenital disorder of glycosylation, type IIg, 611209 (3)	.
858	COG2	?Congenital disorder of glycosylation, type IIq, 617395 (3)	.
859	COG3	.	.
860	COG4	Congenital disorder of glycosylation, type IIj, 613489 (3), Autosomal recessive	AR
861	COG5	Congenital disorder of glycosylation, type IIi, 613612 (3)	.
862	COG6	Congenital disorder of glycosylation, type IIl, 614576 (3), Autosomal recessive | Shaheen syndrome, 615328 (3), Autosomal recessive	AR
863	COG7	Congenital disorder of glycosylation, type IIe, 608779 (3)	.
864	COG8	Congenital disorder of glycosylation, type IIh, 611182 (3)	.
865	COL10A1	Metaphyseal chondrodysplasia, Schmid type, 156500 (3), Autosomal dominant	AD
866	COL11A1	Fibrochondrogenesis 1, 228520 (3), Autosomal recessive | {Lumbar disc herniation, susceptibility to}, 603932 (3) | Marshall syndrome, 154780 (3), Autosomal dominant | Stickler syndrome, type II, 604841 (3), Autosomal dominant	AR | AD
867	COL11A2	Deafness, autosomal dominant 13, 601868 (3), Autosomal dominant | Deafness, autosomal recessive 53, 609706 (3), Autosomal recessive | Fibrochondrogenesis 2, 614524 (3), Autosomal recessive, Autosomal dominant | Otospondylomegaepiphyseal dysplasia, 215150 (3), Autosomal recessive | Stickler syndrome, type III, 184840 (3), Autosomal dominant | Weissenbacher-Zweymuller syndrome, 277610 (3), Autosoma…	AD | AR | AR, AD
868	COL17A1	Epidermolysis bullosa, junctional, localisata variant, 226650 (3), Autosomal recessive | Epidermolysis bullosa, junctional, non-Herlitz type, 226650 (3), Autosomal recessive | Epithelial recurrent erosion dystrophy, 122400 (3), Autosomal dominant	AR | AD
869	COL18A1	Knobloch syndrome, type 1, 267750 (3), Autosomal recessive	AR
870	COL1A1	{Bone mineral density variation QTL, osteoporosis}, 166710 (3), Autosomal dominant | Caffey disease, 114000 (3), Autosomal dominant | Ehlers-Danlos syndrome, classic, 130000 (3), Autosomal dominant | Ehlers-Danlos syndrome, type VIIA, 130060 (3), Autosomal dominant | Osteogenesis imperfecta, type I, 166200 (3), Autosomal dominant | Osteogenesis imperfecta, type II, 166210 (3), Autosomal dominant …	AD
871	COL1A2	Ehlers-Danlos syndrome, cardiac valvular form, 225320 (3), Autosomal recessive | Ehlers-Danlos syndrome, type VIIB, 130060 (3), Autosomal dominant | Osteogenesis imperfecta, type II, 166210 (3), Autosomal dominant | Osteogenesis imperfecta, type III, 259420 (3), Autosomal dominant | Osteogenesis imperfecta, type IV, 166220 (3), Autosomal dominant | {Osteoporosis, postmenopausal}, 166710 (3), Auto…	AR | AD
872	COL21A1	.	.
873	COL2A1	Achondrogenesis, type II or hypochondrogenesis, 200610 (3), Autosomal dominant | Avascular necrosis of the femoral head, 608805 (3), Autosomal dominant | Czech dysplasia, 609162 (3), Autosomal dominant | Epiphyseal dysplasia, multiple, with myopia and deafness, 132450 (3), Autosomal dominant | Kniest dysplasia, 156550 (3), Autosomal dominant | Legg-Calve-Perthes disease, 150600 (3), Autosomal dom…	AD | AR
874	COL3A1	Ehlers-Danlos syndrome, type IV, 130050 (3), Autosomal dominant	AD
875	COL4A1	Angiopathy, hereditary, with nephropathy, aneurysms, and muscle cramps, 611773 (3), Autosomal dominant | Brain small vessel disease with or without ocular anomalies, 607595 (3), Autosomal dominant | {Hemorrhage, intracerebral, susceptibility to}, 614519 (3) | Porencephaly 1, 175780 (3), Autosomal dominant | ?Retinal arteries, tortuosity of, 180000 (3), Autosomal dominant	AD
876	COL4A2	{Hemorrhage, intracerebral, susceptibility to}, 614519 (3) | Porencephaly 2, 614483 (3), Autosomal dominant	AD
877	COL4A3	Alport syndrome, autosomal dominant, 104200 (3), Autosomal dominant | Alport syndrome, autosomal recessive, 203780 (3), Autosomal recessive | Hematuria, benign familial, 141200 (3), Autosomal dominant	AD | AR
878	COL4A4	Alport syndrome, autosomal recessive, 203780 (3), Autosomal recessive | Hematuria, familial benign (3)	AR
879	COL4A5	Alport syndrome, 301050 (3), X-linked dominant	XD
880	COL4A6	?Deafness, X-linked 6, 300914 (3), X-linked recessive	XR
881	COL5A1	Ehlers-Danlos syndrome, classic type, 130000 (3), Autosomal dominant	AD
882	COL5A2	Ehlers-Danlos syndrome, classic type, 130000 (3), Autosomal dominant	AD
883	COL6A1	Bethlem myopathy 1, 158810 (3), Autosomal recessive, Autosomal dominant | Ullrich congenital muscular dystrophy 1, 254090 (3), Autosomal recessive, Autosomal dominant	AR, AD
884	COL6A2	Bethlem myopathy 1, 158810 (3), Autosomal recessive, Autosomal dominant | ?Myosclerosis, congenital, 255600 (3), Autosomal recessive | Ullrich congenital muscular dystrophy 1, 254090 (3), Autosomal recessive, Autosomal dominant	AR, AD | AR
885	COL6A3	Bethlem myopathy 1, 158810 (3), Autosomal recessive, Autosomal dominant | Dystonia 27, 616411 (3), Autosomal recessive | Ullrich congenital muscular dystrophy 1, 254090 (3), Autosomal recessive, Autosomal dominant	AR, AD | AR
886	COL7A1	EBD inversa, 226600 (3), Autosomal recessive | EBD, Bart type, 132000 (3), Autosomal dominant | EBD, localisata variant (3) | Epidermolysis bullosa dystrophica, AD, 131750 (3), Autosomal dominant | Epidermolysis bullosa dystrophica, AR, 226600 (3), Autosomal recessive | Epidermolysis bullosa pruriginosa, 604129 (3), Autosomal recessive, Autosomal dominant | Epidermolysis bullosa, pretibial, 13185…	AR | AD | AR, AD
887	COL8A2	Corneal dystrophy, Fuchs endothelial, 1, 136800 (3), Autosomal dominant | Corneal dystrophy, posterior polymorphous 2, 609140 (3)	AD
888	COL9A1	?Epiphyseal dysplasia, multiple, 6, 614135 (3), Autosomal dominant | Stickler syndrome, type IV, 614134 (3)	AD
889	COL9A2	Epiphyseal dysplasia, multiple, 2, 600204 (3), Autosomal dominant | ?Stickler syndrome, type V, 614284 (3), Autosomal recessive	AD | AR
890	COL9A3	Epiphyseal dysplasia, multiple, 3, with or without myopathy, 600969 (3), Autosomal dominant | {Intervertebral disc disease, susceptibility to}, 603932 (3)	AD
891	COLEC11	3MC syndrome 2, 265050 (3), Autosomal recessive	AR
892	COLQ	Myasthenic syndrome, congenital, 5, 603034 (3), Autosomal recessive	AR
893	COMMD1	.	.
894	COMP	Epiphyseal dysplasia, multiple, 1, 132400 (3), Autosomal dominant | Pseudoachondroplasia, 177170 (3), Autosomal dominant	AD
895	COMT	{Panic disorder, susceptibility to}, 167870 (3), ?Autosomal dominant | {Schizophrenia, susceptibility to}, 181500 (3), Autosomal dominant	?AD | AD
896	COQ2	Coenzyme Q10 deficiency, primary, 1, 607426 (3), Autosomal recessive | {Multiple system atrophy, susceptibility to}, 146500 (3), Autosomal recessive, Autosomal dominant	AR | AR, AD
897	COQ5	.	.
898	COQ6	Coenzyme Q10 deficiency, primary, 6, 614650 (3), Autosomal recessive	AR
899	COQ9	Coenzyme Q10 deficiency, primary, 5, 614654 (3), Autosomal recessive	AR
900	CORIN	Preeclampsia/eclampsia 5, 614595 (3)	.
901	CORO1A	Immunodeficiency 8, 615401 (3), Autosomal recessive	AR
902	COX10	Leigh syndrome due to mitochondrial COX4 deficiency, 256000 (3), Autosomal recessive, Mitochondrial | Mitochondrial complex IV deficiency, 220110 (3), Autosomal recessive, Mitochondrial	AR, Mitochondrial
903	COX14	?Mitochondrial complex IV deficiency, 220110 (3), Autosomal recessive, Mitochondrial	AR, Mitochondrial
904	COX15	Cardioencephalomyopathy, fatal infantile, due to cytochrome c oxidase deficiency 2, 615119 (3), Autosomal recessive | Leigh syndrome due to cytochrome c oxidase deficiency, 256000 (3), Autosomal recessive, Mitochondrial	AR | AR, Mitochondrial
905	COX4I1	.	.
906	COX4I2	Exocrine pancreatic insufficiency, dyserythropoietic anemia, and calvarial hyperostosis, 612714 (3), Autosomal recessive	AR
907	COX6B1	Mitochondrial complex IV deficiency, 220110 (3), Autosomal recessive, Mitochondrial	AR, Mitochondrial
908	COX7B	Linear skin defects with multiple congenital anomalies 2, 300887 (3), X-linked dominant	XD
909	CP	Cerebellar ataxia, 604290 (3), Autosomal recessive | Hemosiderosis, systemic, due to aceruloplasminemia, 604290 (3), Autosomal recessive | [Hypoceruloplasminemia, hereditary], 604290 (3), Autosomal recessive	AR
910	CPA6	Epilepsy, familial temporal lobe, 5, 614417 (3), Autosomal dominant | Febrile seizures, familial, 11, 614418 (3), Autosomal recessive	AD | AR
911	CPB2	.	.
912	CPE	.	.
913	CPLX2	.	.
914	CPN1	Carboxypeptidase N deficiency, 212070 (3), Autosomal recessive | .	AR
915	CPOX	Coproporphyria, 121300 (3), Autosomal dominant | Harderoporphyria, 121300 (3), Autosomal dominant	AD
916	CPS1	Carbamoylphosphate synthetase I deficiency, 237300 (3), Autosomal recessive | {Pulmonary hypertension, neonatal, susceptibility to}, 615371 (3) | {Venoocclusive disease after bone marrow transplantation} (3)	AR
917	CPT1A	CPT deficiency, hepatic, type IA, 255120 (3), Autosomal recessive	AR
918	CPT2	CPT II deficiency, infantile, 600649 (3), Autosomal recessive | CPT II deficiency, lethal neonatal, 608836 (3), Autosomal recessive | CPT II deficiency, myopathic, stress-induced, 255110 (3), Autosomal recessive, Autosomal dominant | {Encephalopathy, acute, infection-induced, 4, susceptibility to}, 614212 (3), Autosomal recessive, Autosomal dominant	AR | AR, AD
919	CPZ	.	.
920	CR1	[Blood group, Knops system], 607486 (3) | CR1 deficiency (1) | {Malaria, severe, resistance to}, 611162 (3) | {?SLE susceptibility} (1)	.
921	CR2	Immunodeficiency, common variable, 7, 614699 (3), Autosomal recessive | {Systemic lupus erythematosus, susceptibility to, 9}, 610927 (3)	AR
922	CRADD	Mental retardation, autosomal recessive 34, with variant lissencephaly, 614499 (3), Autosomal recessive	AR
923	CRB1	Leber congenital amaurosis 8, 613835 (3) | Pigmented paravenous chorioretinal atrophy, 172870 (3), Autosomal dominant | Retinitis pigmentosa-12, autosomal recessive, 600105 (3), Autosomal recessive	AD | AR
924	CRBN	Mental retardation, autosomal recessive 2, 607417 (3), Autosomal recessive	AR
925	CREB1	Histiocytoma, angiomatoid fibrous, somatic, 612160 (3)	.
926	CREB3L3	.	.
927	CREBBP	Rubinstein-Taybi syndrome 1, 180849 (3), Autosomal dominant	AD
928	CRELD1	Atrioventricular septal defect, partial, with heterotaxy syndrome, 606217 (3), Autosomal dominant | {Atrioventricular septal defect, susceptibility to, 2}, 606217 (3), Autosomal dominant	AD
929	CRISP2	.	.
930	CRKL	.	.
931	CRLF1	Cold-induced sweating syndrome 1, 272430 (3), Autosomal recessive	AR
932	CRP	.	.
933	CRTAP	Osteogenesis imperfecta, type VII, 610682 (3), Autosomal recessive	AR
934	CRX	Cone-rod retinal dystrophy-2, 120970 (3), Autosomal dominant | Leber congenital amaurosis 7, 613829 (3)	AD
935	CRYAA	Cataract 9, multiple types, 604219 (3), Autosomal dominant	AD
936	CRYAB	Cardiomyopathy, dilated, 1II, 615184 (3), Autosomal dominant | Cataract 16, multiple types, 613763 (3), Autosomal recessive, Autosomal dominant | Myopathy, myofibrillar, 2, 608810 (3), Autosomal dominant | Myopathy, myofibrillar, fatal infantile hypertrophy, alpha-B crystallin-related, 613869 (3), Autosomal recessive	AD | AR, AD | AR
937	CRYBA1	Cataract 10, multiple types, 600881 (3), Autosomal dominant	AD
938	CRYBA4	Cataract 23, 610425 (3)	.
939	CRYBB1	Cataract 17, multiple types, 611544 (3)	.
940	CRYBB2	Cataract 3, multiple types, 601547 (3)	.
941	CRYBB3	Cataract 22, 609741 (3), Autosomal recessive, Autosomal dominant	AR, AD
942	CRYGA	.	.
943	CRYGB	Cataract 39, multiple types, autosomal dominant, 615188 (3), Autosomal dominant	AD
944	CRYGC	Cataract 2, multiple types, 604307 (3), Autosomal dominant	AD
945	CRYGD	Cataract 4, multiple types, 115700 (3), Autosomal dominant	AD
946	CRYGS	Cataract 20, multiple types, 116100 (3), Autosomal dominant	AD
947	CRYM	Deafness, autosomal dominant 40, 616357 (3), Autosomal dominant	AD
948	CSAG1	.	.
949	CSDE1	.	.
950	CSF1	.	.
951	CSF1R	Leukoencephalopathy, diffuse hereditary, with spheroids, 221820 (3), Autosomal dominant	AD
952	CSF2	.	.
953	CSF2RA	Surfactant metabolism dysfunction, pulmonary, 4, 300770 (3)	.
954	CSF2RB	Surfactant metabolism dysfunction, pulmonary, 5, 614370 (3), Autosomal recessive	AR
955	CSF3R	Neutropenia, severe congenital, 7, autosomal recessive, 617014 (3), Autosomal recessive	AR
956	CSGALNACT1	.	.
957	CSH1	[Placental lactogen deficiency] (1)	.
958	CSMD1	.	.
959	CSMD3	.	.
960	CSNK1D	Advanced sleep-phase syndrome, familial, 2, 615224 (3), Autosomal dominant	AD
961	CSNK1G1	.	.
962	CSNK2A2	.	.
963	CSRP3	?Cardiomyopathy, dilated, 1M, 607482 (3) | Cardiomyopathy, hypertrophic, 12, 612124 (3), Autosomal dominant	AD
964	CST3	Cerebral amyloid angiopathy, 105150 (3), Autosomal dominant | {Macular degeneration, age-related, 11}, 611953 (3)	AD
965	CST6	.	.
966	CSTA	Peeling skin syndrome 4, 607936 (3), Autosomal recessive	AR
967	CSTB	Epilepsy, progressive myoclonic 1A (Unverricht and Lundborg), 254800 (3), Autosomal recessive	AR
968	CSTF2T	.	.
969	CTC1	Cerebroretinal microangiopathy with calcifications and cysts, 612199 (3), Autosomal recessive	AR
970	CTDP1	Congenital cataracts, facial dysmorphism, and neuropathy, 604168 (3), Autosomal recessive	AR
971	CTF1	.	.
972	CTGF	.	.
973	CTH	Cystathioninuria, 219500 (3), Autosomal recessive | Homocysteine, total plasma, elevated (3)	AR
974	CTHRC1	Barrett esophagus/esophageal adenocarcinoma, 614266 (3)	.
975	CTLA4	Autoimmune lymphoproliferative syndrome, type V, 616100 (3), Autosomal dominant | {Celiac disease, susceptibility to, 3}, 609755 (3) | {Diabetes mellitus, insulin-dependent, 12}, 601388 (3) | {Hashimoto thyroiditis}, 140300 (3), Autosomal dominant | {Systemic lupus erythematosus, susceptibility to}, 152700 (3), Autosomal dominant	AD
976	CTNNA3	Arrhythmogenic right ventricular dysplasia, familial, 13, 615616 (3), Autosomal dominant	AD
977	CTNNB1	Colorectal cancer, somatic, 114500 (3) | Hepatocellular carcinoma, somatic, 114550 (3) | Medulloblastoma, somatic, 155255 (3) | Mental retardation, autosomal dominant 19, 615075 (3), Autosomal dominant | Ovarian cancer, somatic, 167000 (3) | Pilomatricoma, somatic, 132600 (3)	AD
978	CTNND2	.	.
979	CTNS	Cystinosis, atypical nephropathic, 219800 (3), Autosomal recessive | Cystinosis, late-onset juvenile or adolescent nephropathic, 219900 (3), Autosomal recessive | Cystinosis, nephropathic, 219800 (3), Autosomal recessive | Cystinosis, ocular nonnephropathic, 219750 (3), Autosomal recessive	AR
980	CTRC	{Pancreatitis, chronic, susceptibility to}, 167800 (3), Autosomal dominant	AD
981	CTSA	Galactosialidosis, 256540 (3), Autosomal recessive	AR
982	CTSB	.	.
983	CTSC	Haim-Munk syndrome, 245010 (3), Autosomal recessive | Papillon-Lefevre syndrome, 245000 (3), Autosomal recessive | Periodontitis 1, juvenile, 170650 (3), Autosomal recessive	AR
984	CTSD	Ceroid lipofuscinosis, neuronal, 10, 610127 (3), Autosomal recessive	AR
985	CTSG	.	.
986	CTSK	Pycnodysostosis, 265800 (3), Autosomal recessive	AR
987	CTTNBP2	.	.
988	CUBN	Megaloblastic anemia-1, Finnish type, 261100 (3), Autosomal recessive	AR
989	CUEDC1	.	.
990	CUL2	.	.
991	CUL3	Pseudohypoaldosteronism, type IIE, 614496 (3), Autosomal dominant	AD
992	CUL4B	Mental retardation, X-linked, syndromic 15 (Cabezas type), 300354 (3), X-linked recessive	XR
993	CUL5	.	.
994	CUL7	3-M syndrome 1, 273750 (3), Autosomal recessive	AR
995	CX3CR1	{Coronary artery disease, resistance to}, 607339 (3) | {Macular degeneration, age-related, 12}, 613784 (3) | {Rapid progression to AIDS from HIV1 infection}, 609423 (3)	.
996	CXCL12	{AIDS, resistance to}, 609423 (3)	.
997	CXCL5	.	.
998	CXCR1	{AIDS, slow progression to}, 609423 (3)	.
999	CXCR4	Myelokathexis, isolated (3) | WHIM syndrome, 193670 (3), Autosomal dominant	AD
1000	CYB5A	?Methemoglobinemia, type IV, 250790 (3), Autosomal recessive	AR
1001	CYB5R3	Methemoglobinemia, type I, 250800 (3), Autosomal recessive | Methemoglobinemia, type II, 250800 (3), Autosomal recessive	AR
1002	CYB5R4	.	.
1003	CYBA	Chronic granulomatous disease, autosomal, due to deficiency of CYBA, 233690 (3), Autosomal recessive	AR
1004	CYBB	Chronic granulomatous disease, X-linked, 306400 (3), X-linked recessive | Immunodeficiency 34, mycobacteriosis, X-linked, 300645 (3), X-linked recessive	XR
1005	CYBRD1	.	.
1006	CYFIP1	.	.
1007	CYLD	Brooke-Spiegler syndrome, 605041 (3), Autosomal dominant | Cylindromatosis, familial, 132700 (3), Autosomal dominant | Trichoepithelioma, multiple familial, 1, 601606 (3), Autosomal dominant	AD
1008	CYP11A1	Adrenal insufficiency, congenital, with 46XY sex reversal, partial or complete, 613743 (3)	.
1009	CYP11B1	Adrenal hyperplasia, congenital, due to 11-beta-hydroxylase deficiency, 202010 (3), Autosomal recessive | Aldosteronism, glucocorticoid-remediable, 103900 (3), Autosomal dominant	AR | AD
1010	CYP11B2	Aldosterone to renin ratio raised (3) | Hypoaldosteronism, congenital, due to CMO I deficiency, 203400 (3), Autosomal recessive | Hypoaldosteronism, congenital, due to CMO II deficiency, 610600 (3), Autosomal recessive | {Low renin hypertension, susceptibility to} (3)	AR
1011	CYP19A1	Aromatase deficiency, 613546 (3) | Aromatase excess syndrome, 139300 (3), Autosomal dominant	AD
1012	CYP1A2	.	.
1013	CYP1B1	Anterior segment dysgenesis 6, multiple subtypes, 617315 (3) | Glaucoma 3A, primary open angle, congenital, juvenile, or adult onset, 231300 (3), Autosomal recessive	AR
1014	CYP21A1P	.	.
1015	CYP21A2	Adrenal hyperplasia, congenital, due to 21-hydroxylase deficiency, 201910 (3), Autosomal recessive | Hyperandrogenism, nonclassic type, due to 21-hydroxylase deficiency, 201910 (3), Autosomal recessive	AR
1016	CYP24A1	Hypercalcemia, infantile, 1, 143880 (3), Autosomal recessive	AR
1017	CYP26B1	Craniosynostosis with radiohumeral fusions and other skeletal and craniofacial anomalies, 614416 (3)	.
1018	CYP26C1	Focal facial dermal dysplasia 4, 614974 (3), Autosomal recessive	AR
1019	CYP27A1	Cerebrotendinous xanthomatosis, 213700 (3), Autosomal recessive	AR
1020	CYP27B1	Vitamin D-dependent rickets, type I, 264700 (3), Autosomal recessive	AR
1021	CYP2A13	.	.
1022	CYP2A6	Coumarin resistance, 122700 (3), Autosomal dominant | {Lung cancer, resistance to}, 211980 (3), Autosomal recessive | {Nicotine addiction, protection from}, 188890 (3)	AD | AR
1023	CYP2B6	{Efavirenz central nervous system toxicity, susceptibility to}, 614546 (3) | Efavirenz, poor metabolism of, 614546 (3)	.
1024	CYP2C18	.	.
1025	CYP2C19	Clopidogrel, impaired responsiveness to, 609535 (3), Autosomal recessive | Mephenytoin poor metabolizer, 609535 (3), Autosomal recessive | Omeprazole poor metabolizer, 609535 (3), Autosomal recessive | Proguanil poor metabolizer, 609535 (3), Autosomal recessive	AR
1026	CYP2C8	Rhabdomyolysis, cerivastatin-induced (3)	.
1027	CYP2C9	Tolbutamide poor metabolizer (3) | Warfarin sensitivity, 122700 (3), Autosomal dominant	AD
1028	CYP2D6	{Codeine sensitivity}, 608902 (3), Autosomal recessive | {Debrisoquine sensitivity}, 608902 (3), Autosomal recessive	AR
1029	CYP2E1	.	.
1030	CYP2F1	.	.
1031	CYP2J2	.	.
1032	CYP2R1	Rickets due to defect in vitamin D 25-hydroxylation, 600081 (3), Autosomal recessive	AR
1033	CYP2U1	Spastic paraplegia 56, autosomal recessive, 615030 (3), Autosomal recessive	AR
1034	CYP3A4	.	.
1035	CYP3A5	{Hypertension, salt-sensitive essential, susceptibility to}, 145500 (3), Multifactorial	Multifactorial
1036	CYP3A7	.	.
1037	CYP4A22	.	.
1038	CYP4F12	.	.
1039	CYP4F2	.	.
1040	CYP4F22	Ichthyosis, congenital, autosomal recessive 5, 604777 (3), Autosomal recessive	AR
1041	CYP4F3	.	.
1042	CYP4V2	Bietti crystalline corneoretinal dystrophy, 210370 (3), Autosomal recessive	AR
1043	CYP7A1	.	.
1044	CYP7B1	Bile acid synthesis defect, congenital, 3, 613812 (3), Autosomal recessive | Spastic paraplegia 5A, autosomal recessive, 270800 (3), Autosomal recessive	AR
1045	CYR61	.	.
1046	CYS1	.	.
1047	D2HGDH	D-2-hydroxyglutaric aciduria, 600721 (3), Autosomal recessive	AR
1048	DACH1	.	.
1049	DAD1	.	.
1050	DAG1	Muscular dystrophy-dystroglycanopathy (congenital with brain and eye anomalies), type A, 9, 616538 (3), Autosomal recessive | Muscular dystrophy-dystroglycanopathy (limb-girdle), type C, 9, 613818 (3), Autosomal recessive	AR
1051	DAO	{Schizophrenia}, 181500 (2), Autosomal dominant	AD
1052	DARC	[Blood group, Duffy system], 110700 (3), Autosomal dominant | {Malaria, vivax, protection against}, 611162 (3) | [White blood cell count QTL], 611862 (3)	AD
1053	DARS2	Leukoencephalopathy with brain stem and spinal cord involvement and lactate elevation, 611105 (3), Autosomal recessive	AR
1054	DAZ4	.	.
1055	DAZL	{Spermatogenic failure, susceptibility to} (3)	.
1056	DBH	Dopamine beta-hydroxylase deficiency, 223360 (3), Autosomal recessive | [Dopamine-beta-hydroxylase activity levels, plasma] (3)	AR
1057	DBT	Maple syrup urine disease, type II, 248600 (3), Autosomal recessive	AR
1058	DCAF17	Woodhouse-Sakati syndrome, 241080 (3), Autosomal recessive	AR
1059	DCBLD1	.	.
1060	DCC	Colorectal cancer, somatic, 114500 (3) | Esophageal carcinoma, somatic, 133239 (3) | Mirror movements 1, 157600 (3), Autosomal dominant	AD
1061	DCK	.	.
1062	DCLRE1C	Omenn syndrome, 603554 (3), Autosomal recessive | Severe combined immunodeficiency, Athabascan type, 602450 (3), Autosomal recessive	AR
1063	DCN	Corneal dystrophy, congenital stromal, 610048 (3), Autosomal dominant	AD
1064	DCTD	.	.
1065	DCTN1	{Amyotrophic lateral sclerosis, susceptibility to}, 105400 (3), Autosomal recessive, Autosomal dominant | Neuropathy, distal hereditary motor, type VIIB, 607641 (3), Autosomal dominant | Perry syndrome, 168605 (3), Autosomal dominant	AR, AD | AD
1066	DCX	Lissencephaly, X-linked, 300067 (3), X-linked | Subcortical laminal heteropia, X-linked, 300067 (3), X-linked	XL
1067	DCXR	[Pentosuria], 260800 (3), Autosomal recessive	AR
1068	DDB2	Xeroderma pigmentosum, group E, DDB-negative subtype, 278740 (3), Autosomal recessive	AR
1069	DDC	Aromatic L-amino acid decarboxylase deficiency, 608643 (3), Autosomal recessive	AR
1070	DDHD1	Spastic paraplegia 28, autosomal recessive, 609340 (3), Autosomal recessive	AR
1071	DDHD2	Spastic paraplegia 54, autosomal recessive, 615033 (3), Autosomal recessive	AR
1072	DDOST	?Congenital disorder of glycosylation, type Ir, 614507 (3), Autosomal recessive	AR
1073	DDR2	Spondylometaepiphyseal dysplasia, short limb-hand type, 271665 (3), Autosomal recessive	AR
1074	DDRGK1	.	.
1075	DDX25	.	.
1076	DDX3X	Mental retardation, X-linked 102, 300958 (3), X-linked recessive, X-linked dominant	XR, XD
1077	DDX3Y	.	.
1078	DDX58	Singleton-Merten syndrome 2, 616298 (3), Autosomal dominant	AD
1079	DEAF1	?Dyskinesia, seizures, and intellectual developmental disorder, 617171 (3), Autosomal recessive | Mental retardation, autosomal dominant 24, 615828 (3), Autosomal dominant	AR | AD
1080	DEF6	. | .	.
1081	DEFB126	.	.
1082	DES	Cardiomyopathy, dilated, 1I, 604765 (3) | ?Muscular dystrophy, limb-girdle, type 2R, 615325 (3), Autosomal recessive | Myopathy, myofibrillar, 1, 601419 (3), Autosomal recessive, Autosomal dominant | Scapuloperoneal syndrome, neurogenic, Kaeser type, 181400 (3), Autosomal dominant	AR | AR, AD | AD
1083	DFNA5	Deafness, autosomal dominant 5, 600994 (3), Autosomal dominant	AD
1084	DFNB31	Deafness, autosomal recessive 31, 607084 (3), Autosomal recessive | Usher syndrome, type 2D, 611383 (3), Autosomal recessive	AR
1085	DFNB59	Deafness, autosomal recessive 59, 610220 (3), Autosomal recessive	AR
1086	DGCR14	.	.
1087	DGCR2	DiGeorge syndrome/velocardiofacial syndrome complex-2, 601362 (2) | .	.
1088	DGKD	.	.
1089	DGKE	{Hemolytic uremic syndrome, atypical, susceptibility to, 7}, 615008 (3), Autosomal recessive | Nephrotic syndrome, type 7, 615008 (3), Autosomal recessive	AR
1090	DGUOK	Mitochondrial DNA depletion syndrome 3 (hepatocerebral type), 251880 (3), Autosomal recessive | Portal hypertension, noncirrhotic, 617068 (3), Autosomal recessive | Progressive external ophthalmoplegia with mitochondrial DNA deletions, autosomal recessive 4, 617070 (3), Autosomal recessive	AR
1091	DHCR24	Desmosterolosis, 602398 (3), Autosomal recessive	AR
1092	DHCR7	Smith-Lemli-Opitz syndrome, 270400 (3), Autosomal recessive	AR
1093	DHDDS	Retinitis pigmentosa 59, 613861 (3), Autosomal recessive	AR
1094	DHH	46XY partial gonadal dysgenesis, with minifascicular neuropathy, 607080 (3) | 46XY sex reversal 7, 233420 (3), Autosomal recessive	AR
1095	DHODH	Miller syndrome, 263750 (3), Autosomal recessive	AR
1096	DHRS4L1	.	.
1097	DHTKD1	2-aminoadipic 2-oxoadipic aciduria, 204750 (3), Autosomal recessive | ?Charcot-Marie-Tooth disease, axonal, type 2Q, 615025 (3), Autosomal dominant	AR | AD
1098	DHX37	.	.
1099	DIABLO	Deafness, autosomal dominant 64, 614152 (3), Autosomal dominant	AD
1100	DIAPH1	Deafness, autosomal dominant 1, 124900 (3), Autosomal dominant | Seizures, cortical blindness, microcephaly syndrome, 616632 (3), Autosomal recessive	AD | AR
1101	DIAPH2	Premature ovarian failure, 300511 (3)	.
1102	DIAPH3	Auditory neuropathy, autosomal dominant, 1, 609129 (3), Autosomal dominant	AD
1103	DICER1	Goiter, multinodular 1, with or without Sertoli-Leydig cell tumors, 138800 (3), Autosomal dominant | Pleuropulmonary blastoma, 601200 (3), Autosomal dominant | Rhabdomyosarcoma, embryonal, 2, 180295 (3)	AD
1104	DIP2A	.	.
1105	DIP2B	Mental retardation, FRA12A type, 136630 (3), Autosomal dominant	AD
1106	DIP2C	.	.
1107	DIRC2	Renal cell carcinoma, 144700 (1)	.
1108	DIS3L2	Perlman syndrome, 267000 (3), Autosomal recessive	AR
1109	DISC1	{Schizoaffective disorder, susceptibility to}, 181500 (3), Autosomal dominant | {Schizophrenia, susceptibility to}, 604906 (3)	AD
1110	DISP1	.	.
1111	DKC1	Dyskeratosis congenita, X-linked, 305000 (3), X-linked recessive	XR
1112	DKK3	.	.
1113	DLAT	Pyruvate dehydrogenase E2 deficiency, 245348 (3), Autosomal recessive	AR
1114	DLC1	Esophageal cancer, 133239 (1), Autosomal dominant | Lung cancer, 211980 (1), Autosomal recessive | Colorectal cancer, somatic, 114500 (3) | .	AD | AR
1115	DLD	Dihydrolipoamide dehydrogenase deficiency, 246900 (3), Autosomal recessive	AR
1116	DLEC1	Esophageal cancer, 133239 (1), Autosomal dominant | Lung cancer, 211980 (1), Autosomal recessive	AD | AR
1117	DLG2	. | .	.
1118	DLG3	. | Mental retardation, X-linked 90, 300850 (3), X-linked recessive	.
1119	DLG4	. | .	.
1120	DLGAP3	.	.
1121	DLL1	.	.
1122	DLL3	Spondylocostal dysostosis 1, autosomal recessive, 277300 (3), Autosomal recessive	AR
1123	DLX3	Amelogenesis imperfecta, type IV, 104510 (3), Autosomal dominant | Trichodontoosseous syndrome, 190320 (3), Autosomal dominant	AD
1124	DLX5	?Split-hand/foot malformation 1 with sensorineural hearing loss, 220600 (3), Autosomal recessive	AR
1125	DLX6	.	.
1126	DMC1	. | .	.
1127	DMD	Becker muscular dystrophy, 300376 (3), X-linked recessive | Cardiomyopathy, dilated, 3B, 302045 (3), X-linked | Duchenne muscular dystrophy, 310200 (3), X-linked recessive	XR | XL
1128	DMGDH	Dimethylglycine dehydrogenase deficiency, 605850 (3), Autosomal recessive	AR
1129	DMP1	Hypophosphatemic rickets, AR, 241520 (3), Autosomal recessive | .	AR
1130	DMPK	Myotonic dystrophy 1, 160900 (3), Autosomal dominant	AD
1131	DMRT1	.	.
1132	DMXL1	.	.
1133	DNAAF1	Ciliary dyskinesia, primary, 13, 613193 (3), Autosomal recessive	AR
1134	DNAAF2	.	.
1135	DNAAF3	Ciliary dyskinesia, primary, 2, 606763 (3), Autosomal recessive	AR
1136	DNAH11	Ciliary dyskinesia, primary, 7, with or without situs inversus, 611884 (3), Autosomal recessive	AR
1137	DNAH5	Ciliary dyskinesia, primary, 3, with or without situs inversus, 608644 (3)	.
1138	DNAH9	.	.
1139	DNAI1	Ciliary dyskinesia, primary, 1, with or without situs inversus, 244400 (3), Autosomal recessive	AR
1140	DNAI2	Ciliary dyskinesia, primary, 9, with or without situs inversus, 612444 (3)	.
1141	DNAJB2	Spinal muscular atrophy, distal, autosomal recessive, 5, 614881 (3), Autosomal recessive	AR
1142	DNAJB6	Muscular dystrophy, limb-girdle, type 1E, 603511 (3), Autosomal dominant	AD
1143	DNAJC19	3-methylglutaconic aciduria, type V, 610198 (3), Autosomal recessive	AR
1144	DNAJC30	.	.
1145	DNAJC5	Ceroid lipofuscinosis, neuronal, 4, Parry type, 162350 (3), Autosomal dominant	AD
1146	DNAJC6	Parkinson disease 19a, juvenile-onset, 615528 (3), Autosomal recessive | Parkinson disease 19b, early-onset, 615528 (3), Autosomal recessive	AR
1147	DNAL1	Ciliary dyskinesia, primary, 16, 614017 (3), Autosomal recessive	AR
1148	DNASE1	{Systemic lupus erythematosus, susceptibility to}, 152700 (3), Autosomal dominant	AD
1149	DNASE1L3	Systemic lupus erythematosus 16, 614420 (3), Autosomal recessive	AR
1150	DNASE2	.	.
1151	DNM1	Epileptic encephalopathy, early infantile, 31, 616346 (3), Autosomal dominant	AD
1152	DNM1L	Encephalopahty, lethal, due to defective mitochondrial peroxisomal fission 1, 614388 (3), Autosomal dominant	AD
1153	DNM2	Charcot-Marie-Tooth disease, axonal, type 2M, 606482 (3), Autosomal dominant | Charcot-Marie-Tooth disease, dominant intermediate B, 606482 (3), Autosomal dominant | Lethal congenital contracture syndrome 5, 615368 (3), Autosomal recessive | Myopathy, centronuclear, 160150 (3), Autosomal dominant	AD | AR
1154	DNMT1	Cerebellar ataxia, deafness, and narcolepsy, autosomal dominant, 604121 (3), Autosomal dominant | Neuropathy, hereditary sensory, type IE, 614116 (3), Autosomal dominant	AD
1155	DNMT3A	Tatton-Brown-Rahman syndrome, 615879 (3), Autosomal dominant	AD
1156	DNMT3B	Immunodeficiency-centromeric instability-facial anomalies syndrome 1, 242860 (3), Autosomal recessive	AR
1157	DNMT3L	.	.
1158	DOC2A	.	.
1159	DOCK3	.	.
1160	DOCK4	.	.
1161	DOCK6	Adams-Oliver syndrome 2, 614219 (3), Autosomal recessive	AR
1162	DOCK7	Epileptic encephalopathy, early infantile, 23, 615859 (3), Autosomal recessive	AR
1163	DOCK8	Hyper-IgE recurrent infection syndrome, autosomal recessive, 243700 (3), Autosomal recessive	AR
1164	DOCK9	.	.
1165	DOK1	. | [Blood group, Dombrock], 616060 (3)	.
1166	DOK2	.	.
1167	DOK5	.	.
1168	DOK7	?Fetal akinesia deformation sequence, 208150 (3), Autosomal recessive | Myasthenic syndrome, congenital, 10, 254300 (3), Autosomal recessive	AR
1169	DOLK	Congenital disorder of glycosylation, type Im, 610768 (3), Autosomal recessive	AR
1170	DOLPP1	.	.
1171	DOT1L	.	.
1172	DPAGT1	Congenital disorder of glycosylation, type Ij, 608093 (3), Autosomal recessive | Myasthenic syndrome, congenital, 13, with tubular aggregates, 614750 (3), Autosomal recessive	AR
1173	DPCD	.	.
1174	DPM1	Congenital disorder of glycosylation, type Ie, 608799 (3), Autosomal recessive	AR
1175	DPM2	Congenital disorder of glycosylation, type Iu, 615042 (3), Autosomal recessive	AR
1176	DPM3	Congenital disorder of glycosylation, type Io, 612937 (3)	.
1177	DPP6	Mental retardation, autosomal dominant 33, 616311 (3) | {Ventricular fibrillation, paroxysmal familial, 2}, 612956 (3), Autosomal dominant	AD
1178	DPY19L2	Spermatogenic failure 9, 613958 (3), Autosomal recessive	AR
1179	DPYD	Dihydropyrimidine dehydrogenase deficiency, 274270 (3), Autosomal recessive | 5-fluorouracil toxicity, 274270 (3), Autosomal recessive	AR
1180	DPYS	Dihydropyrimidinuria, 222748 (3), Autosomal recessive	AR
1181	DRD1	.	.
1182	DRD2	.	.
1183	DRD3	{Essential tremor, susceptibility to}, 190300 (3), Autosomal dominant | {Schizophrenia, susceptibility to}, 181500 (3), Autosomal dominant	AD
1184	DRD4	{Attention deficit-hyperactivity disorder}, 143465 (3), Autosomal dominant | Autonomic nervous system dysfunction (3) | [Novelty seeking personality], 601696 (1), ?Autosomal dominant	AD | ?AD
1185	DRD5	{Attention deficit-hyperactivity disorder, susceptibility to}, 143465 (3), Autosomal dominant | {Blepharospasm, primary benign}, 606798 (3), Isolated cases | Dystonia, primary cervical (3)	AD | Isolated cases
1186	DSC2	Arrhythmogenic right ventricular dysplasia 11, 610476 (3), Autosomal recessive, Autosomal dominant | Arrhythmogenic right ventricular dysplasia 11 with mild palmoplantar keratoderma and woolly hair, 610476 (3), Autosomal recessive, Autosomal dominant	AR, AD
1187	DSC3	?Hypotrichosis and recurrent skin vesicles, 613102 (3), Autosomal recessive | Arrhythmogenic right ventricular dysplasia 11, 610476 (3), Autosomal recessive, Autosomal dominant | Arrhythmogenic right ventricular dysplasia 11 with mild palmoplantar keratoderma and woolly hair, 610476 (3), Autosomal recessive, Autosomal dominant	AR
1188	DSCAM	.	.
1189	DSG1	Erythroderma, congenital, with palmoplantar keratoderma, hypotrichosis, and hyper IgE, 615508 (3), Autosomal recessive | Keratosis palmoplantaris striata I, AD, 148700 (3), Autosomal dominant	AR | AD
1190	DSG2	Arrhythmogenic right ventricular dysplasia 10, 610193 (3), Autosomal dominant | Cardiomyopathy, dilated, 1BB, 612877 (3)	AD
1191	DSG3	.	.
1192	DSG4	Hypotrichosis 6, 607903 (3), Autosomal recessive	AR
1193	DSP	Arrhythmogenic right ventricular dysplasia 8, 607450 (3), Autosomal dominant | Cardiomyopathy, dilated, with woolly hair and keratoderma, 605676 (3), Autosomal recessive | Dilated cardiomyopathy with woolly hair, keratoderma, and tooth agenesis, 615821 (3), Autosomal dominant | Epidermolysis bullosa, lethal acantholytic, 609638 (3), Autosomal recessive | Keratosis palmoplantaris striata II, 61290…	AD | AR
1194	DSPP	Deafness, autosomal dominant 39, with dentinogenesis, 605594 (3), Autosomal dominant | Dentin dysplasia, type II, 125420 (3), Autosomal dominant | Dentinogenesis imperfecta, Shields type II, 125490 (3), Autosomal dominant | Dentinogenesis imperfecta, Shields type III, 125500 (3), Autosomal dominant	AD
1195	DST	Epidermolysis bullosa simplex, autosomal recessive 2, 615425 (3), Autosomal recessive | ?Neuropathy, hereditary sensory and autonomic, type VI, 614653 (3), Autosomal recessive	AR
1196	DTNA	Left ventricular noncompaction 1, with or without congenital heart defects, 604169 (3), Autosomal dominant	AD
1197	DTNBP1	Hermansky-Pudlak syndrome 7, 614076 (3), Autosomal recessive	AR
1198	DUOX2	Thyroid dyshormonogenesis 6, 607200 (3), Autosomal recessive	AR
1199	DUOXA2	Thyroid dyshormonogenesis 5, 274900 (3), Autosomal recessive	AR
1200	DUX4	.	.
1201	DUX4L3	.	.
1202	DVL2	.	.
1203	DYM	Dyggve-Melchior-Clausen disease, 223800 (3), Autosomal recessive | Smith-McCort dysplasia, 607326 (3), Autosomal recessive	AR
1204	DYNAP	.	.
1205	DYNC1H1	Charcot-Marie-Tooth disease, axonal, type 20, 614228 (3), Autosomal dominant | Mental retardation, autosomal dominant 13, 614563 (3), Autosomal dominant | Spinal muscular atrophy, lower extremity-predominant 1, AD, 158600 (3), Autosomal dominant	AD
1206	DYNC2H1	Short-rib thoracic dysplasia 3 with or without polydactyly, 613091 (3), Autosomal recessive, Digenic recessive	AR, DR
1207	DYRK1A	Mental retardation, autosomal dominant 7, 614104 (3), Autosomal dominant	AD
1208	DYSF	Miyoshi muscular dystrophy 1, 254130 (3), Autosomal recessive | Muscular dystrophy, limb-girdle, type 2B, 253601 (3), Autosomal recessive | Myopathy, distal, with anterior tibial onset, 606768 (3), Autosomal recessive	AR
1209	DYX1C1	Ciliary dyskinesia, primary, 25, 615482 (3), Autosomal recessive | {Dyslexia, susceptibility to, 1}, 127700 (3), Autosomal dominant	AR | AD
1210	E2F1	.	.
1211	E2F4	.	.
1212	E2F5	.	.
1213	EARS2	Combined oxidative phosphorylation deficiency 12, 614924 (3), Autosomal recessive	AR
1214	EBAG9	.	.
1215	EBF4	.	.
1216	EBP	. | Chondrodysplasia punctata, X-linked dominant, 302960 (3), X-linked dominant | MEND syndrome, 300960 (3), X-linked recessive	.
1217	ECE1	?Hirschsprung disease, cardiac defects, and autonomic dysfunction, 613870 (3), Autosomal dominant | {Hypertension, essential, susceptibility to}, 145500 (3), Multifactorial	AD | Multifactorial
1218	ECE2	.	.
1219	ECI1	.	.
1220	ECM1	Urbach-Wiethe disease, 247100 (3), Autosomal recessive	AR
1221	ECM2	.	.
1222	ECSIT	.	.
1223	EDA	Ectodermal dysplasia 1, hypohidrotic, X-linked, 305100 (3), X-linked recessive | Tooth agenesis, selective, X-linked 1, 313500 (3), X-linked dominant | Ectodermal dysplasia 1, hypohidrotic, X-linked, 305100 (3), X-linked recessive | Tooth agenesis, selective, X-linked 1, 313500 (3), X-linked dominant	XR | XD
1224	EDA2R	.	.
1225	EDAR	Ectodermal dysplasia 10A, hypohidrotic/hair/nail type, autosomal dominant, 129490 (3), Autosomal dominant | Ectodermal dysplasia 10B, hypohidrotic/hair/tooth type, autosomal recessive, 224900 (3), Autosomal recessive | [Hair morphology 1, hair thickness], 612630 (3)	AD | AR
1226	EDARADD	Ectodermal dysplasia 11A, hypohidrotic/hair/tooth type, autosomal dominant, 614940 (3), Autosomal dominant | Ectodermal dysplasia 11B, hypohidrotic/hair/tooth type, autosomal recessive, 614941 (3), Autosomal recessive	AD | AR
1227	EDN1	Auriculocondylar syndrome 3, 615706 (3), Autosomal recessive | {High density lipoprotein cholesterol level QTL 7} (3) | Question mark ears, isolated, 612798 (3), Autosomal dominant	AR | AD
1228	EDN3	Central hypoventilation syndrome, congenital, 209880 (3), Autosomal dominant | {Hirschsprung disease, susceptibility to, 4}, 613712 (3) | Waardenburg syndrome, type 4B, 613265 (3), Autosomal recessive, Autosomal dominant	AD | AR, AD
1229	EDNRA	Mandibulofacial dysostosis with alopecia, 616367 (3), Autosomal dominant | {Migraine, resistance to}, 157300 (3), Autosomal dominant	AD
1230	EDNRB	ABCD syndrome, 600501 (3), Autosomal recessive | {Hirschsprung disease, susceptibility to, 2}, 600155 (3), Autosomal recessive | Waardenburg syndrome, type 4A, 277580 (3), Autosomal recessive, Autosomal dominant	AR | AR, AD
1231	EFCAB5	.	.
1232	EFEMP1	Doyne honeycomb degeneration of retina, 126600 (3), Autosomal dominant	AD
1233	EFEMP2	Cutis laxa, autosomal recessive, type IB, 614437 (3), Autosomal recessive	AR
1234	EFHC1	{Epilepsy, juvenile absence, susceptibility to, 1}, 607631 (3), Autosomal dominant | {Myoclonic epilepsy, juvenile, susceptibility to, 1}, 254770 (3), Autosomal dominant	AD
1235	EFHC2	.	.
1236	EFNA5	.	.
1237	EFNB1	Craniofrontonasal dysplasia, 304110 (3), X-linked dominant	XD
1238	EFR3A	.	.
1239	EFTUD2	Mandibulofacial dysostosis, Guion-Almeida type, 610536 (3), Autosomal dominant	AD
1240	EGF	Hypomagnesemia 4, renal, 611718 (3)	.
1241	EGFR	Adenocarcinoma of lung, response to tyrosine kinase inhibitor in, 211980 (3), Autosomal recessive | ?Inflammatory skin and bowel disease, neonatal, 2, 616069 (3), Autosomal recessive | Nonsmall cell lung cancer, response to tyrosine kinase inhibitor in, 211980 (3), Autosomal recessive | {Nonsmall cell lung cancer, susceptibility to}, 211980 (3), Autosomal recessive	AR
1242	EGLN1	Erythrocytosis, familial, 3, 609820 (3), Autosomal dominant | [Hemoglobin, high altitude adaptation], 609070 (3), Autosomal dominant	AD
1243	EGR2	Charcot-Marie-Tooth disease, type 1D, 607678 (3), Autosomal dominant | Dejerine-Sottas disease, 145900 (3), Autosomal recessive, Autosomal dominant | Neuropathy, congenital hypomyelinating, 1, 605253 (3), Autosomal recessive, Autosomal dominant	AD | AR, AD
1244	EHBP1	{Prostate cancer, hereditary, 12}, 611868 (3)	.
1245	EHD2	.	.
1246	EHHADH	?Fanconi renotubular syndrome 3, 615605 (3), Autosomal dominant	AD
1247	EHMT1	Kleefstra syndrome, 610253 (3), Autosomal dominant	AD
1248	EIF2AK3	Wolcott-Rallison syndrome, 226980 (3), Autosomal recessive	AR
1249	EIF2B1	Leukoencephalopathy with vanishing white matter, 603896 (3), Autosomal recessive	AR
1250	EIF2B2	Leukoencephalopathy with vanishing white matter, 603896 (3), Autosomal recessive | Ovarioleukodystrophy, 603896 (3), Autosomal recessive	AR
1251	EIF2B3	Leukoencephalopathy with vanishing white matter, 603896 (3), Autosomal recessive	AR
1252	EIF2B4	Leukoencephaly with vanishing white matter, 603896 (3), Autosomal recessive | Ovarioleukodystrophy, 603896 (3), Autosomal recessive	AR
1253	EIF2B5	Leukoencephalopathy with vanishing white matter, 603896 (3), Autosomal recessive | Ovarioleukodystrophy, 603896 (3), Autosomal recessive	AR
1254	EIF2D	.	.
1255	EIF2S3	Mental retardation, X-linked, syndromic, Borck type, 300987 (3), X-linked recessive	XR
1256	EIF4E	{Autism, susceptibility to, 19}, 615091 (3)	.
1257	EIF4G1	{Parkinson disease 18}, 614251 (3), Autosomal dominant	AD
1258	EIF4H	.	.
1259	ELAC2	Combined oxidative phosphorylation deficiency 17, 615440 (3), Autosomal recessive | {Prostate cancer, hereditary, 2, susceptibility to}, 614731 (3)	AR
1260	ELANE	Neutropenia, cyclic, 162800 (3), Autosomal dominant | Neutropenia, severe congenital 1, autosomal dominant, 202700 (3), Autosomal dominant	AD
1261	ELF4	.	.
1262	ELK1	.	.
1263	ELK3	.	.
1264	ELMOD2	.	.
1265	ELN	Cutis laxa, AD, 123700 (3), Autosomal dominant | Supravalvar aortic stenosis, 185500 (3), Autosomal dominant	AD
1266	ELOVL4	Ichthyosis, spastic quadriplegia, and mental retardation, 614457 (3), Autosomal recessive | ?Spinocerebellar ataxia 34, 133190 (3), Autosomal dominant | Stargardt disease 3, 600110 (3), Autosomal dominant	AR | AD
1267	ELP2	Mental retardation, autosomal recessive 58, 617270 (3), Autosomal recessive	AR
1268	ELP4	?Aniridia 2, 617141 (3), Autosomal dominant	AD
1269	EMC4	.	.
1270	EMD	Emery-Dreifuss muscular dystrophy 1, X-linked, 310300 (3), X-linked recessive	XR
1271	EME1	.	.
1272	EMG1	Bowen-Conradi syndrome, 211180 (3), Autosomal recessive	AR
1273	EMX1	.	.
1274	EMX2	Schizencephaly, 269160 (3)	.
1275	EN2	.	.
1276	ENAM	Amelogenesis imperfecta, type IB, 104500 (3), Autosomal dominant | Amelogenesis imperfecta, type IC, 204650 (3), Autosomal recessive	AD | AR
1277	ENG	Telangiectasia, hereditary hemorrhagic, type 1, 187300 (3), Autosomal dominant	AD
1278	ENOX1	.	.
1279	ENPP1	Arterial calcification, generalized, of infancy, 1, 208000 (3), Autosomal recessive | Cole disease, 615522 (3), Autosomal dominant | {Diabetes mellitus, non-insulin-dependent, susceptibility to}, 125853 (3), Autosomal dominant | Hypophosphatemic rickets, autosomal recessive, 2, 613312 (3) | {Obesity, susceptibility to}, 601665 (3), Autosomal recessive, Autosomal dominant, Multifactorial	AR | AD | AR, AD, Multifactorial
1280	ENTPD1	Spastic paraplegia 64, autosomal recessive, 615683 (3), Autosomal recessive	AR
1281	EOMES	.	.
1282	EP300	Colorectal cancer, somatic, 114500 (3) | Rubinstein-Taybi syndrome 2, 613684 (3), Autosomal dominant	AD
1283	EPAS1	Erythrocytosis, familial, 4, 611783 (3)	.
1284	EPB41	Elliptocytosis-1, 611804 (3)	.
1285	EPB41L1	?Mental retardation, autosomal dominant 11, 614257 (3)	.
1286	EPB41L2	.	.
1287	EPB42	Spherocytosis, type 5, 612690 (3)	.
1288	EPC2	.	.
1289	EPCAM	Colorectal cancer, hereditary nonpolyposis, type 8, 613244 (3) | Diarrhea 5, with tufting enteropathy, congenital, 613217 (3), Autosomal recessive	AR
1290	EPHA2	Cataract 6, multiple types, 116600 (3), Autosomal dominant	AD
1291	EPHA3	.	.
1292	EPHA5	.	.
1293	EPHA7	.	.
1294	EPHB2	{Prostate cancer/brain cancer susceptibility, somatic}, 603688 (3)	.
1295	EPHB6	.	.
1296	EPHX1	Diphenylhydantoin toxicity (1) | ?Fetal hydantoin syndrome (1) | Hypercholanemia, familial, 607748 (3) | {Preeclampsia, susceptibility to}, 189800 (3), Autosomal dominant	AD
1297	EPHX2	{Hypercholesterolemia, familial, due to LDLR defect, modifier of}, 143890 (3), Autosomal dominant	AD
1298	EPM2A	Epilepsy, progressive myoclonic 2B (Lafora), 254780 (3), Autosomal recessive | Epilepsy, progressive myoclonic 2A (Lafora), 254780 (3), Autosomal recessive	AR
1299	EPO	{Microvascular complications of diabetes 2}, 612623 (3)	.
1300	EPOR	[Erythrocytosis, familial, 1], 133100 (3), Autosomal dominant	AD
1301	EPX	[Eosinophil peroxidase deficiency], 261500 (3), Autosomal recessive	AR
1302	ERAP1	.	.
1303	ERAP2	.	.
1304	ERBB2	Adenocarcinoma of lung, somatic, 211980 (3) | Gastric cancer, somatic, 613659 (3) | Glioblastoma, somatic, 137800 (3) | Ovarian cancer, somatic (3)	.
1305	ERBB3	Lethal congenital contractural syndrome 2, 607598 (3), Autosomal recessive	AR
1306	ERBB4	Amyotrophic lateral sclerosis 19, 615515 (3), Autosomal dominant	AD
1307	ERCC1	Cerebrooculofacioskeletal syndrome 4, 610758 (3), Autosomal recessive	AR
1308	ERCC2	Cerebrooculofacioskeletal syndrome 2, 610756 (3) | Trichothiodystrophy 1, photosensitive, 601675 (3), Autosomal recessive | Xeroderma pigmentosum, group D, 278730 (3), Autosomal recessive	AR
1309	ERCC3	Trichothiodystrophy 2, photosensitive, 616390 (3), Autosomal recessive | Xeroderma pigmentosum, group B, 610651 (3), Autosomal recessive	AR
1310	ERCC4	Fanconi anemia, complementation group Q, 615272 (3), Autosomal recessive | ?XFE progeroid syndrome, 610965 (3) | Xeroderma pigmentosum, group F, 278760 (3), Autosomal recessive | Xeroderma pigmentosum, type F/Cockayne syndrome, 278760 (3), Autosomal recessive	AR
1311	ERCC5	Cerebrooculofacioskeletal syndrome 3, 616570 (3), Autosomal recessive | Xeroderma pigmentosum, group G, 278780 (3), Autosomal recessive | Xeroderma pigmentosum, group G/Cockayne syndrome, 278780 (3), Autosomal recessive	AR
1312	ERCC6	Cerebrooculofacioskeletal syndrome 1, 214150 (3), Autosomal recessive | Cockayne syndrome, type B, 133540 (3), Autosomal recessive | De Sanctis-Cacchione syndrome, 278800 (3), Autosomal recessive | {Lung cancer, susceptibility to}, 211980 (3), Autosomal recessive | {Macular degeneration, age-related, susceptibility to, 5}, 613761 (3) | Premature ovarian failure 11, 616946 (3), Autosomal dominant …	AR | AD
1313	ERCC8	Cockayne syndrome, type A, 216400 (3), Autosomal recessive | UV-sensitive syndrome 2, 614621 (3), Autosomal recessive	AR
1314	ERLIN2	Spastic paraplegia 18, autosomal recessive, 611225 (3), Autosomal recessive	AR
1315	ERMAP	[Blood group, Radin], 111620 (3) | [Blood group, Scianna system], 111750 (3)	.
1316	ERRFI1	.	.
1317	ESCO2	Roberts syndrome, 268300 (3), Autosomal recessive | SC phocomelia syndrome, 269000 (3), Autosomal recessive	AR
1318	ESPN	Deafness, autosomal recessive 36, 609006 (3), Autosomal recessive | Deafness, neurosensory, without vestibular involvement, autosomal dominant (3)	AR
1319	ESR1	{Atherosclerosis, susceptibility to} (3) | {Breast cancer}, 114480 (1), Autosomal dominant | Estrogen resistance, 615363 (3), Autosomal recessive | {HDL response to hormone replacement, augmented} (3) | {Migraine, susceptibility to}, 157300 (3), Autosomal dominant | {Myocardial infarction, susceptibility to}, 608446 (3)	AD | AR
1320	ESR2	.	.
1321	ESRRB	Deafness, autosomal recessive 35, 608565 (3), Autosomal recessive	AR
1322	ETFA	Glutaric acidemia IIA, 231680 (3), Autosomal recessive	AR
1323	ETFB	Glutaric acidemia IIB, 231680 (3), Autosomal recessive	AR
1324	ETFDH	Glutaric acidemia IIC, 231680 (3), Autosomal recessive	AR
1325	ETHE1	Ethylmalonic encephalopathy, 602473 (3), Autosomal recessive	AR
1326	ETV4	.	.
1327	ETV6	Leukemia, acute myeloid, somatic, 601626 (3) | Thrombocytopenia 5, 616216 (3), Autosomal dominant	AD
1328	EVC	Ellis-van Creveld syndrome, 225500 (3), Autosomal recessive | ?Weyers acrofacial dysostosis, 193530 (3), Autosomal dominant	AR | AD
1329	EVC2	Ellis-van Creveld syndrome, 225500 (3), Autosomal recessive | Weyers acrofacial dysostosis, 193530 (3), Autosomal dominant	AR | AD
1330	EVI5	.	.
1331	EWSR1	Ewing sarcoma, 612219 (3) | Neuroepithelioma, 612219 (3)	.
1332	EXO1	.	.
1333	EXO5	.	.
1334	EXOC4	.	.
1335	EXOSC3	Pontocerebellar hypoplasia, type 1B, 614678 (3), Autosomal recessive	AR
1336	EXPH5	Epidermolysis bullosa, nonspecific, autosomal recessive, 615028 (3), Autosomal recessive	AR
1337	EXT1	Chondrosarcoma, 215300 (3), Autosomal recessive | Exostoses, multiple, type 1, 133700 (3), Autosomal dominant	AR | AD
1338	EXT2	Exostoses, multiple, type 2, 133701 (3), Autosomal dominant | ?Seizures, scoliosis, and macrocephaly syndrome, 616682 (3), Autosomal recessive	AD | AR
1339	EXTL1	.	.
1340	EXTL2	.	.
1341	EXTL3	.	.
1342	EYA1	Anterior segment anomalies with or without cataract, 602588 (3), Autosomal dominant | Branchiootic syndrome 1, 602588 (3), Autosomal dominant | Branchiootorenal syndrome 1, with or without cataracts, 113650 (3), Autosomal dominant | ?Otofaciocervical syndrome, 166780 (3), Autosomal dominant	AD
1343	EYA4	Cardiomyopathy, dilated, 1J, 605362 (3) | Deafness, autosomal dominant 10, 601316 (3), Autosomal dominant	AD
1344	EYS	Retinitis pigmentosa 25, 602772 (3)	.
1345	EZH2	Weaver syndrome, 277590 (3), Autosomal dominant	AD
1346	F10	Factor X deficiency, 227600 (3), Autosomal recessive	AR
1347	F11	Factor XI deficiency, autosomal dominant, 612416 (3) | Factor XI deficiency, autosomal recessive, 612416 (3)	.
1348	F12	Angioedema, hereditary, type III, 610618 (3), Autosomal dominant | Factor XII deficiency, 234000 (3), Autosomal recessive	AD | AR
1349	F13A1	Factor XIIIA deficiency, 613225 (3), Autosomal recessive | {Myocardial infarction, protection against}, 608446 (3) | {Venous thrombosis, protection against}, 188050 (3), Autosomal dominant	AR | AD
1350	F13B	Factor XIIIB deficiency, 613235 (3), Autosomal recessive	AR
1351	F2	Dysprothrombinemia, 613679 (3), Autosomal recessive | Hypoprothrombinemia, 613679 (3), Autosomal recessive | {Pregnancy loss, recurrent, susceptibility to, 2}, 614390 (3), Autosomal dominant | {Stroke, ischemic, susceptibility to}, 601367 (3), Multifactorial | Thrombophilia due to thrombin defect, 188050 (3), Autosomal dominant	AR | AD | Multifactorial
1352	F2RL1	.	.
1353	F5	{Budd-Chiari syndrome}, 600880 (3), Autosomal recessive | Factor V deficiency, 227400 (3), Autosomal recessive | {Pregnancy loss, recurrent, susceptibility to, 1}, 614389 (3), Autosomal dominant | {Stroke, ischemic, susceptibility to}, 601367 (3), Multifactorial | Thrombophilia due to activated protein C resistance, 188055 (3), Autosomal dominant | {Thrombophilia, susceptibility to, due to factor…	AR | AD | Multifactorial
1354	F7	Factor VII deficiency, 227500 (3), Autosomal recessive | {Myocardial infarction, decreased susceptibility to}, 608446 (3)	AR
1355	F8	Hemophilia A, 306700 (3), X-linked recessive	XR
1356	F9	{Deep venous thrombosis, protection against}, 300807 (3) | Hemophilia B, 306900 (3), X-linked recessive | Thrombophilia, X-linked, due to factor IX defect, 300807 (3) | {Warfarin sensitivity}, 122700 (3), Autosomal dominant	XR | AD
1357	FA2H	Spastic paraplegia 35, autosomal recessive, 612319 (3), Autosomal recessive	AR
1358	FAAH	{Drug addiction, susceptibility to}, 606581 (3) | Spastic paraplegia 35, autosomal recessive, 612319 (3), Autosomal recessive	.
1359	FAAH2	.	.
1360	FABP1	.	.
1361	FABP2	.	.
1362	FADD	Infections, recurrent, with encephalopathy, hepatic dysfunction, and cardiovasuclar malformations, 613759 (3), Autosomal recessive	AR
1363	FAH	Tyrosinemia, type I, 276700 (3), Autosomal recessive	AR
1364	FAM120A	.	.
1365	FAM126A	Leukodystrophy, hypomyelinating, 5, 610532 (3), Autosomal recessive	AR
1366	FAM134B	Neuropathy, hereditary sensory and autonomic, type IIB, 613115 (3), Autosomal recessive	AR
1367	FAM161A	Retinitis pigmentosa 28, 606068 (3)	.
1368	FAM175A	.	.
1369	FAM205A	.	.
1370	FAM20A	Amelogenesis imperfecta, type IG (enamel-renal syndrome), 204690 (3), Autosomal recessive	AR
1371	FAM20C	Raine syndrome, 259775 (3), Autosomal recessive	AR
1372	FAM47B	.	.
1373	FAM58A	STAR syndrome, 300707 (3), X-linked dominant	XD
1374	FAM83H	Amelogenesis imperfecta, type III, 130900 (3), Autosomal dominant	AD
1375	FAM8A1	.	.
1376	FAM91A1	.	.
1377	FAN1	Interstitial nephritis, karyomegalic, 614817 (3), Autosomal recessive	AR
1378	FANCA	Fanconi anemia, complementation group A, 227650 (3), Autosomal recessive	AR
1379	FANCB	Fanconi anemia, complementation group B, 300514 (3)	.
1380	FANCC	Fanconi anemia, complementation group C, 227645 (3), Autosomal recessive	AR
1381	FANCD2	Fanconi anemia, complementation group D2, 227646 (3), Autosomal recessive	AR
1382	FANCE	Fanconi anemia, complementation group E, 600901 (3), Autosomal recessive	AR
1383	FANCF	Fanconi anemia, complementation group F, 603467 (3)	.
1384	FANCG	Fanconi anemia, complementation group G, 614082 (3)	.
1385	FANCI	Fanconi anemia, complementation group I, 609053 (3)	.
1386	FANCL	Fanconi anemia, complementation group L, 614083 (3), Autosomal recessive	AR
1387	FANCM	.	.
1388	FARS2	Combined oxidative phosphorylation deficiency 14, 614946 (3), Autosomal recessive | ?Spastic paraplegia 77, autosomal recessive, 617046 (3), Autosomal recessive	AR
1389	FAS	Autoimmune lymphoproliferative syndrome, type IA, 601859 (3), Autosomal dominant | {Autoimmune lymphoproliferative syndrome}, 601859 (3), Autosomal dominant | Squamous cell carcinoma, burn scar-related, somatic (3)	AD
1390	FASLG	Autoimmune lymphoproliferative syndrome, type IB, 601859 (3), Autosomal dominant | {Lung cancer, susceptibility to}, 211980 (3), Autosomal recessive	AD | AR
1391	FASN	.	.
1392	FASTKD2	?Mitochondrial complex IV deficiency, 220110 (3), Autosomal recessive, Mitochondrial	AR, Mitochondrial
1393	FBLN1	Synpolydactyly, 3/3'4, associated with metacarpal and metatarsal synostoses, 608180 (4), Autosomal dominant	AD
1394	FBLN5	Cutis laxa, autosomal dominant 2, 614434 (3) | Cutis laxa, autosomal recessive, type IA, 219100 (3), Autosomal recessive | Macular degeneration, age-related, 3, 608895 (3), Autosomal dominant | Neuropathy, hereditary, with or without age-related macular degeneration, 608895 (3), Autosomal dominant	AR | AD
1395	FBN1	Acromicric dysplasia, 102370 (3), Autosomal dominant | Ectopia lentis, familial, 129600 (3), Autosomal dominant | Geleophysic dysplasia 2, 614185 (3), Autosomal dominant | MASS syndrome, 604308 (3) | Marfan lipodystrophy syndrome, 616914 (3), Autosomal dominant | Marfan syndrome, 154700 (3), Autosomal dominant | Stiff skin syndrome, 184900 (3), Autosomal dominant | Weill-Marchesani syndrome 2, do…	AD
1396	FBN2	Contractural arachnodactyly, congenital, 121050 (3), Autosomal dominant | Macular degeneration, early-onset, 616118 (3), Autosomal dominant	AD
1397	FBP1	Fructose-1,6-bisphosphatase deficiency, 229700 (3), Autosomal recessive	AR
1398	FBXL6	.	.
1399	FBXO10	.	.
1400	FBXO11	.	.
1401	FBXO18	.	.
1402	FBXO7	Parkinson disease 15, autosomal recessive, 260300 (3), Autosomal recessive	AR
1403	FBXW11	.	.
1404	FBXW4	.	.
1405	FBXW7	.	.
1406	FCER1G	.	.
1407	FCGR2A	{Lupus nephritis, susceptibility to}, 152700 (3), Autosomal dominant | {Malaria, severe, susceptibility to}, 611162 (3) | {Pseudomonas aeruginosa, susceptibility to chronic infection by, in cystic fibrosis}, 219700 (3), Autosomal recessive	AD | AR
1408	FCGR2B	{Malaria, resistance to}, 611162 (3) | {Systemic lupus erythematosus, susceptibility to}, 152700 (3), Autosomal dominant	AD
1409	FCN2	.	.
1410	FCN3	Immunodeficiency due to ficolin 3 deficiency, 613860 (3), Autosomal recessive	AR
1411	FDFT1	.	.
1412	FECH	Protoporphyria, erythropoietic, autosomal recessive, 177000 (3), Autosomal recessive	AR
1413	FEM1A	.	.
1414	FEM1B	.	.
1415	FERMT1	.	.
1416	FERMT3	Leukocyte adhesion deficiency, type III, 612840 (3), Autosomal recessive	AR
1417	FEZF2	.	.
1418	FFAR1	.	.
1419	FFAR4	{Obesity, susceptibility to}, 607514 (3)	.
1420	FGA	Afibrinogenemia, congenital, 202400 (3), Autosomal recessive | Amyloidosis, familial visceral, 105200 (3), Autosomal dominant | Dysfibrinogenemia, congenital, 616004 (3) | Hypodysfibrinogenemia, congenital, 616004 (3)	AR | AD
1421	FGB	Afibrinogenemia, congenital, 202400 (3), Autosomal recessive | Dysfibrinogenemia, congenital, 616004 (3) | Hypofibrinogenemia, congenital, 202400 (3), Autosomal recessive	AR
1422	FGD1	Aarskog-Scott syndrome, 305400 (3), X-linked recessive | Mental retardation, X-linked syndromic 16, 305400 (3), X-linked recessive	XR
1423	FGD3	Glucocorticoid deficiency 3, 609197 (2), Autosomal recessive	AR
1424	FGD4	Charcot-Marie-Tooth disease, type 4H, 609311 (3), Autosomal recessive	AR
1425	FGF10	Aplasia of lacrimal and salivary glands, 180920 (3), Autosomal dominant | LADD syndrome, 149730 (3), Autosomal dominant	AD
1426	FGF14	Spinocerebellar ataxia 27, 609307 (3), Autosomal dominant	AD
1427	FGF2	. | .	.
1428	FGF23	Hypophosphatemic rickets, autosomal dominant, 193100 (3), Autosomal dominant | Osteomalacia, tumor-induced (1) | Tumoral calcinosis, hyperphosphatemic, familial, 211900 (3), Autosomal recessive	AD | AR
1429	FGF3	Deafness, congenital with inner ear agenesis, microtia, and microdontia, 610706 (3), Autosomal recessive	AR
1430	FGF8	Hypogonadotropic hypogonadism 6 with or without anosmia, 612702 (3)	.
1431	FGF9	?Multiple synostoses syndrome 3, 612961 (3), Autosomal dominant	AD
1432	FGFR1	Encephalocraniocutaneous lipomatosis, 613001 (3), Somatic mosaicism | Hartsfield syndrome, 615465 (3), Autosomal dominant | Hypogonadotropic hypogonadism 2 with or without anosmia, 147950 (3), Autosomal dominant | Jackson-Weiss syndrome, 123150 (3), Autosomal dominant | Osteoglophonic dysplasia, 166250 (3), Autosomal dominant | Pfeiffer syndrome, 101600 (3), Autosomal dominant | Trigonocephaly 1,…	Somatic mosaicism | AD
1433	FGFR2	Antley-Bixler syndrome without genital anomalies or disordered steroidogenesis, 207410 (3), Autosomal recessive | Apert syndrome, 101200 (3), Autosomal dominant | Beare-Stevenson cutis gyrata syndrome, 123790 (3), Autosomal dominant | Bent bone dysplasia syndrome, 614592 (3), Autosomal dominant | Craniofacial-skeletal-dermatologic dysplasia, 101600 (3), Autosomal dominant | Craniosynostosis, nons…	AR | AD
1434	FGFR3	Achondroplasia, 100800 (3), Autosomal dominant | Bladder cancer, somatic, 109800 (3) | CATSHL syndrome, 610474 (3), Autosomal recessive, Autosomal dominant | Cervical cancer, somatic, 603956 (3) | Colorectal cancer, somatic, 114500 (3) | Crouzon syndrome with acanthosis nigricans, 612247 (3), Autosomal dominant | Hypochondroplasia, 146000 (3), Autosomal dominant | LADD syndrome, 149730 (3), Autos…	AD | AR, AD
1435	FGFR4	{Cancer progression/metastasis} (3)	.
1436	FGFRL1	.	.
1437	FGG	Afibrinogenemia, congenital, 202400 (3), Autosomal recessive | Dysfibrinogenemia, congenital, 616004 (3) | Hypodysfibrinogenemia, 616004 (3) | Hypofibrinogenemia, congenital, 202400 (3), Autosomal recessive	AR
1438	FH	Fumarase deficiency, 606812 (3), Autosomal recessive | Leiomyomatosis and renal cell cancer, 150800 (3), Autosomal dominant | Hypercholesterolemia, familial, 143890 (3), Autosomal dominant | LDL cholesterol level QTL2, 143890 (3), Autosomal dominant	AR | AD
1439	FHIT	.	.
1440	FHL1	Hemophagocytic lymphohistiocytosis, familial, 1, 267700 (2), Autosomal recessive | Emery-Dreifuss muscular dystrophy 6, X-linked, 300696 (3), X-linked recessive | Myopathy, X-linked, with postural muscle atrophy, 300696 (3), X-linked recessive | Reducing body myopathy, X-linked 1a, severe, infantile or early childhood onset, 300717 (3), X-linked dominant | Reducing body myopathy, X-linked 1b, wit…	AR
1441	FHL2	.	.
1442	FIG4	Amyotrophic lateral sclerosis 11, 612577 (3), Autosomal dominant | Charcot-Marie-Tooth disease, type 4J, 611228 (3), Autosomal recessive | ?Polymicrogyria, bilateral temporooccipital, 612691 (3), Autosomal recessive | Yunis-Varon syndrome, 216340 (3), Autosomal recessive	AD | AR
1443	FIGLA	Premature ovarian failure 6, 612310 (3), Autosomal dominant	AD
1444	FIP1L1	.	.
1445	FKBP10	Bruck syndrome 1, 259450 (3), Autosomal recessive | Osteogenesis imperfecta, type XI, 610968 (3), Autosomal recessive	AR
1446	FKBP14	Ehlers-Danlos syndrome with progressive kyphoscoliosis, myopathy, and hearing loss, 614557 (3), Autosomal recessive	AR
1447	FKBP1A	.	.
1448	FKBP4	.	.
1449	FKBP5	{Major depressive disorder and accelerated response to antidepressant drug treatment}, 608516 (3)	.
1450	FKBP6	.	.
1451	FKBP8	.	.
1452	FKRP	Muscular dystrophy-dystroglycanopathy (congenital with brain and eye anomalies), type A, 5, 613153 (3), Autosomal recessive | Muscular dystrophy-dystroglycanopathy (congenital with or without mental retardation), type B, 5, 606612 (3), Autosomal recessive | Muscular dystrophy-dystroglycanopathy (limb-girdle), type C, 5, 607155 (3), Autosomal recessive	AR
1453	FKTN	Cardiomyopathy, dilated, 1X, 611615 (3), Autosomal recessive | Muscular dystrophy-dystroglycanopathy (congenital with brain and eye anomalies), type A, 4, 253800 (3), Autosomal recessive | Muscular dystrophy-dystroglycanopathy (congenital without mental retardation), type B, 4, 613152 (3), Autosomal recessive | Muscular dystrophy-dystroglycanopathy (limb-girdle), type C, 4, 611588 (3), Autosomal …	AR
1454	FLCN	Birt-Hogg-Dube syndrome, 135150 (3), Autosomal dominant | Colorectal cancer, somatic, 114500 (3) | Pneumothorax, primary spontaneous, 173600 (3), Autosomal dominant | Renal carcinoma, chromophobe, somatic, 144700 (3)	AD
1455	FLG	{Dermatitis, atopic, susceptibility to, 2}, 605803 (3) | Ichthyosis vulgaris, 146700 (3), Autosomal dominant	AD
1456	FLI1	.	.
1457	FLNA	Cardiac valvular dysplasia, X-linked, 314400 (3), X-linked recessive | Congenital short bowel syndrome, 300048 (3), X-linked recessive | FG syndrome 2, 300321 (3) | Frontometaphyseal dysplasia 1, 305620 (3), X-linked recessive | Heterotopia, periventricular, 300049 (3), X-linked dominant | Intestinal pseudoobstruction, neuronal, 300048 (3), X-linked recessive | Melnick-Needles syndrome, 309350 (3…	XR | XD
1458	FLNB	Atelosteogenesis, type I, 108720 (3), Autosomal dominant | Atelosteogenesis, type III, 108721 (3), Autosomal dominant | Boomerang dysplasia, 112310 (3), Autosomal dominant | Larsen syndrome, 150250 (3), Autosomal dominant | Spondylocarpotarsal synostosis syndrome, 272460 (3), Autosomal recessive	AD | AR
1459	FLNC	Cardiomyopathy, familial hypertrophic, 26 (3) | Cardiomyopathy, familial restrictive 5, 617047 (3), Autosomal dominant | Myopathy, distal, 4, 614065 (3), Autosomal dominant | Myopathy, myofibrillar, 5, 609524 (3), Autosomal dominant	AD
1460	FLOT1	.	.
1461	FLT1	.	.
1462	FLT3	Leukemia, acute lymphoblastic, somatic, 613065 (3) | Leukemia, acute myeloid, reduced survival in, somatic, 601626 (3) | Leukemia, acute myeloid, somatic, 601626 (3)	.
1463	FLT4	Hemangioma, capillary infantile, somatic, 602089 (3) | Lymphedema, hereditary, IA, 153100 (3), Autosomal dominant	AD
1464	FLVCR1	Ataxia, posterior column, with retinitis pigmentosa, 609033 (3), Autosomal recessive	AR
1465	FLVCR2	Proliferative vasculopathy and hydraencephaly-hydrocephaly syndrome, 225790 (3), Autosomal recessive	AR
1466	FMN1	.	.
1467	FMN2	Mental retardation, autosomal recessive 47, 616193 (3), Autosomal recessive	AR
1468	FMO1	.	.
1469	FMO2	.	.
1470	FMO3	Trimethylaminuria, 602079 (3), Autosomal recessive	AR
1471	FMO4	.	.
1472	FMO5	.	.
1473	FMOD	.	.
1474	FMR1	Fragile X syndrome, 300624 (3), X-linked dominant | Fragile X tremor/ataxia syndrome, 300623 (3), X-linked dominant | Premature ovarian failure 1, 311360 (3), X-linked	XD | XL
1475	FMR1-AS1	.	.
1476	FN1	Glomerulopathy with fibronectin deposits 2, 601894 (3), Autosomal dominant | Plasma fibronectin deficiency, 614101 (1), Autosomal dominant	AD
1477	FN3K	.	.
1478	FOLH1	.	.
1479	FOLR1	Neurodegeneration due to cerebral folate transport deficiency, 613068 (3), Autosomal recessive	AR
1480	FOXA1	.	.
1481	FOXA2	.	.
1482	FOXA3	.	.
1483	FOXC1	Anterior segment dysgenesis 3, multiple subtypes, 601631 (3), Autosomal dominant | Axenfeld-Rieger syndrome, type 3, 602482 (3), Autosomal dominant	AD
1484	FOXC2	Lymphedema-distichiasis syndrome, 153400 (3), Autosomal dominant | Lymphedema-distichiasis syndrome with renal disease and diabetes mellitus, 153400 (3), Autosomal dominant	AD
1485	FOXD3	{Autoimmune disease, susceptibility to, 1}, 607836 (3), Autosomal dominant	AD
1486	FOXE1	Bamforth-Lazarus syndrome, 241850 (3), Autosomal recessive | {Thyroid cancer, nonmedullary, 4}, 616534 (3), Autosomal dominant	AR | AD
1487	FOXE3	Anterior segment dysgenesis 2, multiple subtypes, 610256 (3), Autosomal recessive | {Aortic aneurysm, familial thoracic 11, susceptibility to}, 617349 (3), Autosomal dominant | Cataract 34, multiple types, 612968 (3)	AR | AD
1488	FOXF1	Alveolar capillary dysplasia with misalignment of pulmonary veins, 265380 (3), Autosomal dominant	AD
1489	FOXF2	.	.
1490	FOXG1	Rett syndrome, congenital variant, 613454 (3), Autosomal dominant	AD
1491	FOXH1	.	.
1492	FOXI1	Enlarged vestibular aqueduct, 600791 (3), Autosomal recessive	AR
1493	FOXJ1	.	.
1494	FOXK1	.	.
1495	FOXL2	Blepharophimosis, epicanthus inversus, and ptosis, type 1, 110100 (3), Autosomal dominant | Blepharophimosis, epicanthus inversus, and ptosis, type 2, 110100 (3), Autosomal dominant | Premature ovarian failure 3, 608996 (3)	AD
1496	FOXM1	.	.
1497	FOXN1	T-cell immunodeficiency, congenital alopecia, and nail dystrophy, 601705 (3), Autosomal recessive	AR
1498	FOXO1	.	.
1499	FOXP1	Mental retardation with language impairment and with or without autistic features, 613670 (3), Autosomal dominant	AD
1500	FOXP2	Speech-language disorder-1, 602081 (3), Autosomal dominant	AD
1501	FOXP3	{Diabetes mellitus, type I, susceptibility to}, 222100 (3), Autosomal recessive | Immunodysregulation, polyendocrinopathy, and enteropathy, X-linked, 304790 (3), X-linked recessive	AR | XR
1502	FOXRED1	Leigh syndrome due to mitochondrial complex I deficiency, 256000 (3), Autosomal recessive, Mitochondrial | Mitochondrial complex I deficiency, 252010 (3), Autosomal recessive, X-linked dominant, Mitochondrial	AR, Mitochondrial | AR, XD, Mitochondrial
1503	FPGS	.	.
1504	FPR1	.	.
1505	FRAS1	Fraser syndrome, 219000 (3), Autosomal recessive	AR
1506	FREM1	Bifid nose with or without anorectal and renal anomalies, 608980 (3) | Manitoba oculotrichoanal syndrome, 248450 (3), Autosomal recessive | Trigonocephaly 2, 614485 (3), Autosomal dominant	AR | AD
1507	FREM2	Fraser syndrome, 219000 (3), Autosomal recessive	AR
1508	FREM3	.	.
1509	FRK	.	.
1510	FRMD5	.	.
1511	FRMD7	Nystagmus 1, congenital, X-linked, 310700 (3), X-linked | Nystagmus, infantile periodic alternating, X-linked, 310700 (3), X-linked	XL
1512	FRMPD4	Mental retardation, X-linked 104, 300983 (3), X-linked recessive	XR
1513	FRY	.	.
1514	FRZB	{Osteoarthritis susceptibility 1}, 165720 (3), Multifactorial	Multifactorial
1515	FSCB	.	.
1516	FSCN2	Retinitis pigmentosa 30, 607921 (3)	.
1517	FSHB	Hypogonadotropic hypogonadism 24 without anosmia, 229070 (3), Autosomal recessive	AR
1518	FSHR	Ovarian dysgenesis 1, 233300 (3), Autosomal recessive | Ovarian hyperstimulation syndrome, 608115 (3), Autosomal dominant | Ovarian response to FSH stimulation, 276400 (3), Autosomal recessive	AR | AD
1519	FST	.	.
1520	FSTL1	.	.
1521	FTCD	Glutamate formiminotransferase deficiency, 229100 (3), Autosomal recessive	AR
1522	FTHL17	.	.
1523	FTO	Growth retardation, developmental delay, facial dysmorphism, 612938 (3), Autosomal recessive | {Obesity, susceptibility to, BMIQ14}, 612460 (3), Autosomal recessive	AR
1524	FTSJ1	Mental retardation, X-linked 9/44, 309549 (3), X-linked recessive	XR
1525	FUCA1	Fucosidosis, 230000 (3), Autosomal recessive	AR
1526	FUS	Amyotrophic lateral sclerosis 6, with or without frontotemporal dementia, 608030 (3) | Tremor, hereditary essential, 4, 614782 (3), Autosomal dominant	AD
1527	FUT1	[Bombay phenotype], 616754 (3), Autosomal recessive	AR
1528	FUT2	[Bombay phenotype] (3) | {Norwalk virus infection, resistance to} (3) | {Vitamin B12 plasma level QTL1}, 612542 (3)	.
1529	FUT3	[Blood group, Lewis] (3)	.
1530	FUT6	Fucosyltransferase 6 deficiency, 613852 (3)	.
1531	FUT7	.	.
1532	FUT8	.	.
1533	FUZ	Neural tube defects, 182940 (3), Autosomal dominant	AD
1534	FXN	Friedreich ataxia, 229300 (3), Autosomal recessive | Friedreich ataxia with retained reflexes, 229300 (3), Autosomal recessive	AR
1535	FXYD2	Hypomagnesemia 2, renal, 154020 (3), Autosomal dominant	AD
1536	FYCO1	Cataract 18, autosomal recessive, 610019 (3), Autosomal recessive	AR
1537	FZD3	. | .	.
1538	FZD4	Exudative vitreoretinopathy 1, 133780 (3), Autosomal dominant | Retinopathy of prematurity, 133780 (3), Autosomal dominant	AD
1539	FZD6	Nail disorder, nonsyndromic congenital, 10, (claw-shaped nails), 614157 (3), Autosomal recessive	AR
1540	FZD9	.	.
1541	G6PC	Glycogen storage disease Ia, 232200 (3), Autosomal recessive	AR
1542	G6PC2	.	.
1543	G6PC3	Dursun syndrome, 612541 (3), Autosomal recessive | Neutropenia, severe congenital 4, autosomal recessive, 612541 (3), Autosomal recessive	AR
1544	G6PD	Favism, 134700 (3), Autosomal dominant | Hemolytic anemia due to G6PD deficiency, 300908 (3), X-linked recessive | {Resistance to malaria due to G6PD deficiency}, 611162 (3)	AD | XR
1545	GAA	Glycogen storage disease II, 232300 (3), Autosomal recessive	AR
1546	GABARAPL1	.	.
1547	GABBR1	.	.
1548	GABRA1	{Epilepsy, childhood absence, susceptibility to, 4}, 611136 (3) | {Epilepsy, juvenile myoclonic, susceptibility to, 5}, 611136 (3) | Epileptic encephalopathy, early infantile, 19, 615744 (3), Autosomal dominant	AD
1549	GABRA2	{Alcohol dependence, susceptibility to}, 103780 (3), Multifactorial	Multifactorial
1550	GABRA6	.	.
1551	GABRB3	{Epilepsy, childhood absence, susceptibility to, 5}, 612269 (3) | Epileptic encephalopathy, early infantile, 43, 617113 (3), Autosomal dominant	AD
1552	GABRD	{Epilepsy, generalized, with febrile seizures plus, type 5, susceptibility to}, 613060 (3), Autosomal dominant | {Epilepsy, idiopathic generalized, 10}, 613060 (3), Autosomal dominant | {Epilepsy, juvenile myoclonic, susceptibility to}, 613060 (3), Autosomal dominant	AD
1553	GABRG1	.	.
1554	GABRG2	{Epilepsy, childhood absence, susceptibility to, 2}, 607681 (3), Autosomal dominant | Epilepsy, generalized, with febrile seizures plus, type 3, 611277 (3), Autosomal dominant | Febrile seizures, familial, 8, 611277 (3), Autosomal dominant	AD
1555	GABRR2	.	.
1556	GAD1	?Cerebral palsy, spastic quadriplegic, 1, 603513 (3), Autosomal recessive	AR
1557	GAD2	.	.
1558	GADD45A	.	.
1559	GAK	.	.
1560	GAL3ST1	.	.
1561	GAL3ST2	. | .	.
1562	GAL3ST3	.	.
1563	GAL3ST4	.	.
1564	GALC	Krabbe disease, 245200 (3), Autosomal recessive	AR
1565	GALE	Galactose epimerase deficiency, 230350 (3), Autosomal recessive	AR
1566	GALK1	Galactokinase deficiency with cataracts, 230200 (3), Autosomal recessive	AR
1567	GALNS	Mucopolysaccharidosis IVA, 253000 (3), Autosomal recessive	AR
1568	GALNT11	.	.
1569	GALNT12	{Colorectal cancer, susceptibility to, 1}, 608812 (3)	.
1570	GALNT13	.	.
1571	GALNT14	.	.
1572	GALNT18	.	.
1573	GALNT2	.	.
1574	GALNT3	Tumoral calcinosis, hyperphosphatemic, familial, 211900 (3), Autosomal recessive	AR
1575	GALNT5	.	.
1576	GALNT6	.	.
1577	GALNT7	.	.
1578	GALNT8	.	.
1579	GALNT9	.	.
1580	GALNTL6	.	.
1581	GALT	Galactosemia, 230400 (3), Autosomal recessive	AR
1582	GAMT	Cerebral creatine deficiency syndrome 2, 612736 (3), Autosomal recessive	AR
1583	GAN	Giant axonal neuropathy-1, 256850 (3), Autosomal recessive	AR
1584	GAP43	.	.
1585	GARS	Charcot-Marie-Tooth disease, type 2D, 601472 (3), Autosomal dominant | Neuropathy, distal hereditary motor, type VA, 600794 (3), Autosomal dominant	AD
1586	GAS1	.	.
1587	GAS2L2	.	.
1588	GATA1	Anemia, X-linked, with/without neutropenia and/or platelet abnormalities, 300835 (3), X-linked recessive | Leukemia, megakaryoblastic, with or without Down syndrome, somatic, 190685 (3) | Thrombocytopenia with beta-thalassemia, X-linked, 314050 (3), X-linked recessive | Thrombocytopenia, X-linked, with or without dyserythropoietic anemia, 300367 (3), X-linked recessive	XR
1589	GATA2	Emberger syndrome, 614038 (3), Autosomal dominant | Immunodeficiency 21, 614172 (3), Autosomal dominant | {Leukemia, acute myeloid, susceptibility to}, 601626 (3), Autosomal dominant | {Myelodysplastic syndrome, susceptibility to}, 614286 (3)	AD
1590	GATA3	Hypoparathyroidism, sensorineural deafness, and renal dysplasia, 146255 (3), Autosomal dominant	AD
1591	GATA4	Atrial septal defect 2, 607941 (3), Autosomal dominant | Atrioventricular septal defect 4, 614430 (3), Autosomal dominant | ?Testicular anomalies with or without congenital heart disease, 615542 (3), Autosomal dominant | Tetralogy of Fallot, 187500 (3), Autosomal dominant | Ventricular septal defect 1, 614429 (3), Autosomal dominant	AD
1592	GATA5	.	.
1593	GATA6	Atrial septal defect 9, 614475 (3), Autosomal dominant | Atrioventricular septal defect 5, 614474 (3), Autosomal dominant | Pancreatic agenesis and congenital heart defects, 600001 (3), Autosomal dominant | Persistent truncus arteriosus, 217095 (3) | Tetralogy of Fallot, 187500 (3), Autosomal dominant	AD
1594	GATAD1	?Cardiomyopathy, dilated, 2B, 614672 (3), Autosomal recessive	AR
1595	GATM	Cerebral creatine deficiency syndrome 3, 612718 (3), Autosomal recessive	AR
1596	GBA	Gaucher disease, perinatal lethal, 608013 (3), Autosomal recessive | Gaucher disease, type I, 230800 (3), Autosomal recessive | Gaucher disease, type II, 230900 (3), Autosomal recessive | Gaucher disease, type III, 231000 (3), Autosomal recessive | Gaucher disease, type IIIC, 231005 (3), Autosomal recessive | {Lewy body dementia, susceptibility to}, 127750 (3), Autosomal dominant | {Parkinson dis…	AR | AD | Isolated cases, Multifactorial
1597	GBE1	Glycogen storage disease IV, 232500 (3), Autosomal recessive | Polyglucosan body disease, adult form, 263570 (3), Autosomal recessive	AR
1598	GBGT1	.	.
1599	GC	.	.
1600	GCDH	Glutaricaciduria, type I, 231670 (3), Autosomal recessive	AR
1601	GCGR	{Diabetes mellitus, noninsulin-dependent}, 125853 (3), Autosomal dominant	AD
1602	GCH1	Dystonia, DOPA-responsive, with or without hyperphenylalaninemia, 128230 (3), Autosomal recessive, Autosomal dominant | Hyperphenylalaninemia, BH4-deficient, B, 233910 (3), Autosomal recessive	AR, AD | AR
1603	GCK	Diabetes mellitus, noninsulin-dependent, late onset, 125853 (3), Autosomal dominant | Diabetes mellitus, permanent neonatal, 606176 (3), Autosomal dominant | Hyperinsulinemic hypoglycemia, familial, 3, 602485 (3), Autosomal dominant | MODY, type II, 125851 (3), Autosomal dominant | .	AD
1604	GCKR	[Fasting plasma glucose level QTL 5], 613463 (3)	.
1605	GCLC	Hemolytic anemia due to gamma-glutamylcysteine synthetase deficiency, 230450 (3), Autosomal recessive | {Myocardial infarction, susceptibility to}, 608446 (3)	AR
1606	GCLM	{Myocardial infarction, susceptibility to}, 608446 (3)	.
1607	GCM2	Hyperparathyroidism 4, 617343 (3), Autosomal dominant | Hypoparathyroidism, familial isolated, 146200 (3), Autosomal dominant	AD
1608	GCNT1	.	.
1609	GCNT2	Adult i phenotype without cataract, 110800 (3), Autosomal dominant | [Blood group, Ii], 110800 (3), Autosomal dominant | Cataract 13 with adult i phenotype, 116700 (3), Autosomal recessive	AD | AR
1610	GDAP1	Charcot-Marie-Tooth disease, axonal, type 2K, 607831 (3), Autosomal recessive, Autosomal dominant | Charcot-Marie-Tooth disease, axonal, with vocal cord paresis, 607706 (3), Autosomal recessive | Charcot-Marie-Tooth disease, recessive intermediate, A, 608340 (3), Autosomal recessive | Charcot-Marie-Tooth disease, type 4A, 214400 (3), Autosomal recessive	AR, AD | AR
1611	GDF1	Double-outlet right ventricle, 217095 (3) | Right atrial isomerism, 208530 (3), Autosomal recessive | Tetralogy of Fallot, 187500 (3), Autosomal dominant | Transposition of great arteries, dextro-looped 3, 613854 (3), Autosomal dominant	AR | AD
1612	GDF3	Klippel-Feil syndrome 3, autosomal dominant, 613702 (3) | Microphthalmia with coloboma 6, 613703 (3) | Microphthalmia, isolated 7, 613704 (3)	.
1613	GDF5	?Acromesomelic dysplasia, Hunter-Thompson type, 201250 (3), Autosomal recessive | Brachydactyly, type A1, C, 615072 (3), Autosomal recessive, Autosomal dominant | Brachydactyly, type A2, 112600 (3), Autosomal dominant | Brachydactyly, type C, 113100 (3), Autosomal dominant | Chondrodysplasia, Grebe type, 200700 (3), Autosomal recessive | Du Pan syndrome, 228900 (3), Autosomal recessive | Multiple…	AR | AR, AD | AD
1614	GDF6	Klippel-Feil syndrome 1, autosomal dominant, 118100 (3), Autosomal dominant | Leber congenital amaurosis 17, 615360 (3), Autosomal recessive | Microphthalmia with coloboma 6, digenic, 613703 (3) | Microphthalmia, isolated 4, 613094 (3)	AD | AR
1615	GDF9	.	.
1616	GDI1	Mental retardation, X-linked 41, 300849 (3), X-linked dominant	XD
1617	GDNF	Central hypoventilation syndrome, 209880 (3), Autosomal dominant | {Hirschsprung disease, susceptibility to, 3}, 613711 (3) | {Pheochromocytoma, modifier of}, 171300 (3), Autosomal dominant	AD
1618	GFAP	Alexander disease, 203450 (3), Autosomal dominant	AD
1619	GFI1	?Neutropenia, nonimmune chronic idiopathic, of adults, 607847 (3), Autosomal dominant | ?Neutropenia, severe congenital 2, autosomal dominant, 613107 (3), Autosomal dominant	AD
1620	GFI1B	Bleeding disorder, platelet-type, 17, 187900 (3), Autosomal dominant	AD
1621	GFM1	Combined oxidative phosphorylation deficiency 1, 609060 (3), Autosomal recessive	AR
1622	GFPT1	Myasthenia, congenital, 12, with tubular aggregates, 610542 (3), Autosomal recessive	AR
1623	GFRA1	.	.
1624	GFRA2	.	.
1625	GGCX	Pseudoxanthoma elasticum-like disorder with multiple coagulation factor deficiency, 610842 (3) | Vitamin K-dependent clotting factors, combined deficiency of, 1, 277450 (3), Autosomal recessive	AR
1626	GGH	.	.
1627	GH1	Growth hormone deficiency, isolated, type IA, 262400 (3), Autosomal recessive | Growth hormone deficiency, isolated, type IB, 612781 (3) | Growth hormone deficiency, isolated, type II, 173100 (3), Autosomal dominant | Kowarski syndrome, 262650 (3), Autosomal recessive	AR | AD
1628	GH2	.	.
1629	GHR	Growth hormone insensitivity, partial, 604271 (3) | {Hypercholesterolemia, familial, modifier of}, 143890 (3), Autosomal dominant | Increased responsiveness to growth hormone (3) | Laron dwarfism, 262500 (3), Autosomal recessive	AD | AR
1630	GHRH	Gigantism due to GHRF hypersecretion (1) | ?Isolated growth hormone deficiency due to defect in GHRF (1)	.
1631	GHRHR	Growth hormone deficiency, isolated, type IB, 612781 (3)	.
1632	GHRL	{Obesity, susceptibility to}, 601665 (3), Autosomal recessive, Autosomal dominant, Multifactorial	AR, AD, Multifactorial
1633	GHSR	Growth hormone deficiency, isolated partial, 615925 (3), Autosomal recessive, Autosomal dominant	AR, AD
1634	GIF	Intrinsic factor deficiency, 261000 (3), Autosomal recessive	AR
1635	GIGYF2	{Parkinson disease 11}, 607688 (3)	.
1636	GIMAP8	.	.
1637	GIP	Pituitary ACTH-secreting adenoma (3) | Ventricular tachycardia, idiopathic, 192605 (3), Autosomal dominant | . | .	AD
1638	GIPC3	Deafness, autosomal recessive 15, 601869 (3), Autosomal recessive	AR
1639	GIPR	[Plasma glucose, 2-hour, QTL 2], 137241 (2)	.
1640	GIT1	.	.
1641	GJA3	Cataract 14, multiple types, 601885 (3), Autosomal dominant	AD
1642	GJA5	Atrial fibrillation, familial, 11, 614049 (3), Autosomal dominant | Atrial standstill, digenic (GJA5/SCN5A), 108770 (3), Autosomal dominant	AD
1643	GJA8	Cataract 1, multiple types, 116200 (3), Autosomal dominant	AD
1644	GJB1	Charcot-Marie-Tooth neuropathy, X-linked dominant, 1, 302800 (3), X-linked dominant	XD
1645	GJB2	Bart-Pumphrey syndrome, 149200 (3), Autosomal dominant | Deafness, autosomal dominant 3A, 601544 (3), Autosomal dominant | Deafness, autosomal recessive 1A, 220290 (3), Autosomal recessive, Digenic dominant | Hystrix-like ichthyosis with deafness, 602540 (3), Autosomal dominant | Keratitis-ichthyosis-deafness syndrome, 148210 (3), Autosomal dominant | Keratoderma, palmoplantar, with deafness, 148…	AD | AR, Digenic dominant
1646	GJB3	Deafness, autosomal dominant 2B, 612644 (3), Autosomal dominant | Deafness, autosomal dominant, with peripheral neuropathy (3) | Deafness, autosomal recessive (3) | Deafness, digenic, GJB2/GJB3, 220290 (3), Autosomal recessive, Digenic dominant | Erythrokeratodermia variabilis et progressiva, 133200 (3), Autosomal recessive, Autosomal dominant	AD | AR, Digenic dominant | AR, AD
1647	GJB4	Erythrokeratodermia variabilis with erythema gyratum repens, 133200 (3), Autosomal recessive, Autosomal dominant	AR, AD
1648	GJB6	Deafness, autosomal dominant 3B, 612643 (3), Autosomal dominant | Deafness, autosomal recessive 1B, 612645 (3), Autosomal recessive | Deafness, digenic GJB2/GJB6, 220290 (3), Autosomal recessive, Digenic dominant | Ectodermal dysplasia 2, Clouston type, 129500 (3), Autosomal dominant	AD | AR | AR, Digenic dominant
1649	GJC2	Leukodystrophy, hypomyelinating, 2, 608804 (3), Autosomal recessive | Lymphedema, hereditary, IC, 613480 (3), Autosomal dominant | Spastic paraplegia 44, autosomal recessive, 613206 (3), Autosomal recessive	AR | AD
1650	GJC3	.	.
1651	GK	Glycerol kinase deficiency, 307030 (3), X-linked recessive	XR
1652	GLA	Fabry disease, 301500 (3), X-linked | Fabry disease, cardiac variant, 301500 (3), X-linked	XL
1653	GLB1	GM1-gangliosidosis, type I, 230500 (3), Autosomal recessive | GM1-gangliosidosis, type II, 230600 (3), Autosomal recessive | GM1-gangliosidosis, type III, 230650 (3), Autosomal recessive | Mucopolysaccharidosis type IVB (Morquio), 253010 (3), Autosomal recessive	AR
1654	GLCCI1	{Glucocorticoid therapy, response to}, 614400 (3)	.
1655	GLDC	Glycine encephalopathy, 605899 (3), Autosomal recessive	AR
1656	GLE1	Arthrogryposis, lethal, with anterior horn cell disease, 611890 (3) | Lethal congenital contracture syndrome 1, 253310 (3), Autosomal recessive	AR
1657	GLI2	Culler-Jones syndrome, 615849 (3), Autosomal dominant | Holoprosencephaly 9, 610829 (3), Autosomal dominant	AD
1658	GLI3	Greig cephalopolysyndactyly syndrome, 175700 (3), Autosomal dominant | {Hypothalamic hamartomas, somatic}, 241800 (3) | Pallister-Hall syndrome, 146510 (3), Autosomal dominant | Polydactyly, postaxial, types A1 and B, 174200 (3), Autosomal dominant | Polydactyly, preaxial, type IV, 174700 (3), Autosomal dominant	AD
1659	GLIS2	Nephronophthisis 7, 611498 (3)	.
1660	GLIS3	Diabetes mellitus, neonatal, with congenital hypothyroidism, 610199 (3), Autosomal recessive	AR
1661	GLMN	.	.
1662	GLO1	.	.
1663	GLP1R	.	.
1664	GLRA1	Hyperekplexia, hereditary 1, autosomal dominant or recessive, 149400 (3), Autosomal recessive, Autosomal dominant	AR, AD
1665	GLRB	Hyperekplexia 2, autosomal recessive, 614619 (3)	.
1666	GLRX5	Anemia, sideroblastic, 3, pyridoxine-refractory, 616860 (3), Autosomal recessive | Spasticity, childhood-onset, with hyperglycinemia, 616859 (3), Autosomal recessive	AR
1667	GLUL	Glutamine deficiency, congenital, 610015 (3), Autosomal recessive	AR
1668	GLYCTK	D-glyceric aciduria, 220120 (3), Autosomal recessive	AR
1669	GM2A	GM2-gangliosidosis, AB variant, 272750 (3), Autosomal recessive	AR
1670	GMDS	.	.
1671	GMPS	.	.
1672	GNAI2	Pituitary ACTH-secreting adenoma (3) | Ventricular tachycardia, idiopathic, 192605 (3), Autosomal dominant	AD
1673	GNAI3	Auriculocondylar syndrome 1, 602483 (3), Autosomal dominant	AD
1674	GNAQ	Capillary malformations, congenital, 1, somatic, mosaic, 163000 (3) | Sturge-Weber syndrome, somatic, mosaic, 185300 (3)	.
1675	GNAS	ACTH-independent macronodular adrenal hyperplasia, 219080 (3), Isolated cases | Acromegaly, somatic, 102200 (3) | McCune-Albright syndrome, somatic, mosaic, 174800 (3) | Osseous heteroplasia, progressive, 166350 (3), Autosomal dominant | Pseudohypoparathyroidism Ia, 103580 (3), Autosomal dominant | Pseudohypoparathyroidism Ib, 603233 (3), Autosomal dominant | Pseudohypoparathyroidism Ic, 612462 (…	Isolated cases | AD
1676	GNAT1	Night blindness, congenital stationary, autosomal dominant 3, 610444 (3), Autosomal dominant | ?Night blindness, congenital stationary, type 1G, 616389 (3), Autosomal recessive	AD | AR
1677	GNAT2	Achromatopsia 4, 613856 (3)	.
1678	GNB1L	.	.
1679	GNB3	{Hypertension, essential, susceptibility to}, 145500 (3), Multifactorial | Night blindness, congenital stationary, type 1H, 617024 (3), Autosomal recessive	Multifactorial | AR
1680	GNE	Nonaka myopathy, 605820 (3), Autosomal recessive | Sialuria, 269921 (3), Autosomal dominant	AR | AD
1681	GNG7	.	.
1682	GNMT	Glycine N-methyltransferase deficiency, 606664 (3), Autosomal recessive	AR
1683	GNPAT	Rhizomelic chondrodysplasia punctata, type 2, 222765 (3), Autosomal recessive	AR
1684	GNPTAB	Mucolipidosis II alpha/beta, 252500 (3), Autosomal recessive | Mucolipidosis III alpha/beta, 252600 (3), Autosomal recessive	AR
1685	GNPTG	.	.
1686	GNRH1	?Hypogonadotropic hypogonadism 12 with or without anosmia, 614841 (3), Autosomal recessive	AR
1687	GNRHR	Hypogonadotropic hypogonadism 7 without anosmia, 146110 (3), Autosomal recessive	AR
1688	GNS	Mucopolysaccharidosis type IIID, 252940 (3), Autosomal recessive	AR
1689	GOLGA3	.	.
1690	GOLGA5	.	.
1691	GON4L	.	.
1692	GOPC	.	.
1693	GORAB	Geroderma osteodysplasticum, 231070 (3), Autosomal recessive	AR
1694	GOSR2	Epilepsy, progressive myoclonic 6, 614018 (3), Autosomal recessive	AR
1695	GOT1	Aspartate aminotransferase, serum level of, QTL1, 614419 (3)	.
1696	GP1BA	Bernard-Soulier syndrome, type A1 (recessive), 231200 (3), Autosomal recessive | Bernard-Soulier syndrome, type A2 (dominant), 153670 (3), Autosomal dominant | {Nonarteritic anterior ischemic optic neuropathy, susceptibility to}, 258660 (3), Autosomal recessive | von Willebrand disease, platelet-type, 177820 (3), Autosomal dominant	AR | AD
1697	GP6	Bleeding disorder, platelet-type, 11, 614201 (3), Autosomal recessive	AR
1698	GP9	Bernard-Soulier syndrome, type C, 231200 (3), Autosomal recessive	AR
1699	GPAM	.	.
1700	GPATCH8	.	.
1701	GPBAR1	.	.
1702	GPC3	Simpson-Golabi-Behmel syndrome, type 1, 312870 (3), X-linked recessive | Wilms tumor, somatic, 194070 (3)	XR
1703	GPC4	.	.
1704	GPC6	Omodysplasia 1, 258315 (3), Autosomal recessive	AR
1705	GPD1	Hypertriglyceridemia, transient infantile, 614480 (3), Autosomal recessive	AR
1706	GPD1L	Brugada syndrome 2, 611777 (3)	.
1707	GPD2	{Diabetes, type 2, susceptibility to}, 125853 (3), Autosomal dominant	AD
1708	GPHN	Molybdenum cofactor deficiency C, 615501 (3)	.
1709	GPI	Hemolytic anemia, nonspherocytic, due to glucose phosphate isomerase deficiency, 613470 (3), Autosomal recessive	AR
1710	GPIHBP1	Hyperlipoproteinemia, type 1D, 615947 (3), Autosomal recessive	AR
1711	GPNMB	.	.
1712	GPR1	.	.
1713	GPR12	.	.
1714	GPR132	.	.
1715	GPR139	.	.
1716	GPR143	Nystagmus 6, congenital, X-linked, 300814 (3) | Ocular albinism, type I, Nettleship-Falls type, 300500 (3), X-linked	XL
1717	GPR179	Night blindness, congenital stationary (complete), 1E, autosomal recessive, 614565 (3), Autosomal recessive	AR
1718	GPR37	.	.
1719	GPR56	Polymicrogyria, bilateral frontoparietal, 606854 (3), Autosomal recessive | Polymicrogyria, bilateral perisylvian, 615752 (3)	AR
1720	GPR98	?Febrile seizures, familial, 4, 604352 (3), Autosomal dominant | Usher syndrome, type 2C, 605472 (3), Autosomal recessive, Digenic dominant | Usher syndrome, type 2C, GPR98/PDZD7 digenic, 605472 (3), Autosomal recessive, Digenic dominant	AD | AR, Digenic dominant
1721	GPS1	.	.
1722	GPSM2	Chudley-McCullough syndrome, 604213 (3), Autosomal recessive	AR
1723	GPT	.	.
1724	GRB10	.	.
1725	GREM1	.	.
1726	GRHL1	.	.
1727	GRHL2	Deafness, autosomal dominant 28, 608641 (3), Autosomal dominant | Ectodermal dysplasia/short stature syndrome, 616029 (3), Autosomal recessive	AD | AR
1728	GRHPR	Hyperoxaluria, primary, type II, 260000 (3), Autosomal recessive	AR
1729	GRIA1	.	.
1730	GRIA3	Mental retardation, X-linked 94, 300699 (3), X-linked recessive	XR
1731	GRID1	.	.
1732	GRID2	Spinocerebellar ataxia, autosomal recessive 18, 616204 (3), Autosomal recessive	AR
1733	GRIK1	.	.
1734	GRIK2	Mental retardation, autosomal recessive, 6, 611092 (3), Autosomal recessive	AR
1735	GRIK4	.	.
1736	GRIN1	. | Mental retardation, autosomal dominant 8, 614254 (3)	.
1737	GRIN2A	Epilepsy, focal, with speech disorder and with or without mental retardation, 245570 (3), Autosomal dominant	AD
1738	GRIN2B	Epileptic encephalopathy, early infantile, 27, 616139 (3), Autosomal dominant | Mental retardation, autosomal dominant 6, 613970 (3)	AD
1739	GRIN3A	.	.
1740	GRIP1	. | Fraser syndrome, 219000 (3), Autosomal recessive	.
1741	GRK1	Oguchi disease-2, 613411 (3)	.
1742	GRK4	.	.
1743	GRM1	Spinocerebellar ataxia, autosomal recessive 13, 614831 (3), Autosomal recessive	AR
1744	GRM5	.	.
1745	GRM6	Night blindness, congenital stationary (complete), 1B, autosomal recessive, 257270 (3), Autosomal recessive	AR
1746	GRM7	.	.
1747	GRN	Aphasia, primary progressive, 607485 (3), Autosomal dominant | Ceroid lipofuscinosis, neuronal, 11, 614706 (3), Autosomal recessive | Frontotemporal lobar degeneration with ubiquitin-positive inclusions, 607485 (3), Autosomal dominant	AD | AR
1748	GRPR	.	.
1749	GRXCR1	Deafness, autosomal recessive 25, 613285 (3), Autosomal recessive	AR
1750	GSC	Short stature, auditory canal atresia, mandibular hypoplasia, skeletal abnormalities, 602471 (3), Autosomal recessive	AR
1751	GSE1	.	.
1752	GSN	Amyloidosis, Finnish type, 105120 (3), Autosomal dominant	AD
1753	GSPT2	.	.
1754	GSR	Hemolytic anemia due to glutathione reductase deficiency (1)	.
1755	GSS	Glutathione synthetase deficiency, 266130 (3), Autosomal recessive | Hemolytic anemia due to glutathione synthetase deficiency, 231900 (3), Autosomal recessive	AR
1756	GSTA2	.	.
1757	GSTA3	.	.
1758	GSTM1	.	.
1759	GSTM3	.	.
1760	GSTO1	.	.
1761	GSTP1	.	.
1762	GSTT1	.	.
1763	GSTZ1	Tyrosinemia, type Ib (1)	.
1764	POMGNT2	Muscular dystrophy-dystroglycanopathy (congenital with brain and eye anomalies, type A, 8, 614830 (3)	AR
1765	GTF2H5	Trichothiodystrophy 3, photosensitive, 616395 (3)	.
1766	GTF2I	.	.
1767	GTF2IRD1	.	.
1768	GUCA1A	Cone dystrophy-3, 602093 (3), Autosomal dominant | Cone-rod dystrophy 14, 602093 (3), Autosomal dominant	AD
1769	GUCA1B	Retinitis pigmentosa 48, 613827 (3)	.
1770	GUCY2C	Diarrhea 6, 614616 (3), Autosomal dominant | Meconium ileus, 614665 (3), Autosomal recessive	AD | AR
1771	GUCY2D	Cone-rod dystrophy 6, 601777 (3), Autosomal dominant | Leber congenital amaurosis 1, 204000 (3), Autosomal recessive	AD | AR
1772	GUCY2F	.	.
1773	GUSB	Mucopolysaccharidosis VII, 253220 (3), Autosomal recessive	AR
1774	GYG1	?Glycogen storage disease XV, 613507 (3), Autosomal recessive | Polyglucosan body myopathy 2, 616199 (3), Autosomal recessive	AR
1775	GYG2	.	.
1776	GYLTL1B	.	.
1777	GYPA	[Blood group, MN] (3) | {Malaria, resistance to}, 611162 (3)	.
1778	GYPC	[Blood group, Gerbich], 616089 (3) | {Malaria, resistance to}, 611162 (3)	.
1779	GYPE	.	.
1780	GYS1	Glycogen storage disease 0, muscle, 611556 (3), Autosomal recessive	AR
1781	GYS2	Glycogen storage disease 0, liver, 240600 (3), Autosomal recessive	AR
1782	H6PD	Cortisone reductase deficiency 1, 604931 (3), Autosomal recessive	AR
1783	HABP2	{?Thyroid cancer, nonmedullary, 5}, 616535 (3), Autosomal dominant | {Venous thromboembolism, susceptibility to}, 188050 (3), Autosomal dominant	AD
1784	HACE1	Spastic paraplegia and psychomotor retardation with or without seizures, 616756 (3), Autosomal recessive	AR
1785	HADH	.	.
1786	HADHA	Fatty liver, acute, of pregnancy, 609016 (3), Autosomal recessive | HELLP syndrome, maternal, of pregnancy, 609016 (3), Autosomal recessive | LCHAD deficiency, 609016 (3), Autosomal recessive | Trifunctional protein deficiency, 609015 (3), Autosomal recessive	AR
1787	HADHB	Trifunctional protein deficiency, 609015 (3), Autosomal recessive	AR
1788	HAL	[Histidinemia], 235800 (3), Autosomal dominant	AD
1789	HAMP	Hemochromatosis, type 2B, 613313 (3), Autosomal recessive	AR
1790	HAND1	.	.
1791	HAND2	.	.
1792	HAPLN1	.	.
1793	HARS	Charcot-Marie-Tooth disease, axonal, type 2W, 616625 (3), Autosomal dominant | Usher syndrome type 3B, 614504 (3), Autosomal recessive	AD | AR
1794	HARS2	?Perrault syndrome 2, 614926 (3), Autosomal recessive	AR
1795	HAVCR1	{Atopy, resistance to}, 147050 (3), Autosomal dominant	AD
1796	HAX1	Neutropenia, severe congenital 3, autosomal recessive, 610738 (3), Autosomal recessive	AR
1797	HBB	Delta-beta thalassemia, 141749 (3), Autosomal dominant | Erythremias, beta- (3) | Heinz body anemias, beta-, 140700 (3), Autosomal dominant | Hereditary persistence of fetal hemoglobin, 141749 (3), Autosomal dominant | {Malaria, resistance to}, 611162 (3) | Methemoglobinemias, beta- (3) | Sickle cell anemia, 603903 (3), Autosomal recessive | Thalassemia-beta, dominant inclusion-body, 603902 (3) |…	AD | AR
1798	HBD	Thalassemia due to Hb Lepore (3) | Thalassemia, delta- (3)	.
1799	HBE1	.	.
1800	HBM	.	.
1801	HCCS	Linear skin defects with multiple congenital anomalies 1, 309801 (3), X-linked dominant	XD
1802	HCFC1	Mental retardation, X-linked 3 (methylmalonic acidemia and homocysteinemia, cblX type ), 309541 (3), X-linked recessive	XR
1803	HCN1	Epileptic encephalopathy, early infantile, 24, 615871 (3), Autosomal dominant	AD
1804	HCN2	.	.
1805	HCN3	.	.
1806	HCN4	Brugada syndrome 8, 613123 (3) | Sick sinus syndrome 2, 163800 (3), Autosomal dominant	AD
1807	HCRT	?Narcolepsy 1, 161400 (3), Autosomal dominant	AD
1808	HCRTR2	.	.
1809	HDAC4	.	.
1810	HDAC6	?Chondrodysplasia with platyspondyly, distinctive brachydactyly, hydrocephaly, and microphthalmia, 300863 (3), X-linked dominant	XD
1811	HDAC8	Cornelia de Lange syndrome 5, 300882 (3), X-linked dominant	XD
1812	HDAC9	.	.
1813	HDC	. | {Gilles de la Tourette syndrome, susceptibility to}, 137580 (3), Autosomal dominant	.
1814	HDGFRP2	.	.
1815	HDLBP	.	.
1816	HDX	.	.
1817	HEATR2	Ciliary dyskinesia, primary, 18, 614874 (3), Autosomal recessive	AR
1818	HEPACAM	Megalencephalic leukoencephalopathy with subcortical cysts 2A, 613925 (3), Autosomal recessive | Megalencephalic leukoencephalopathy with subcortical cysts 2B, remitting, with or without mental retardation, 613926 (3), Autosomal dominant	AR | AD
1819	HEPH	.	.
1820	HERC1	Macrocephaly, dysmorphic facies, and psychomotor retardation, 617011 (3), Autosomal recessive	AR
1821	HES7	Spondylocostal dysostosis 4, autosomal recessive, 613686 (3), Autosomal recessive	AR
1822	HESX1	Growth hormone deficiency with pituitary anomalies, 182230 (3), Autosomal recessive, Autosomal dominant | Pituitary hormone deficiency, combined, 5, 182230 (3), Autosomal recessive, Autosomal dominant | Septooptic dysplasia, 182230 (3), Autosomal recessive, Autosomal dominant	AR, AD
1823	HEXA	GM2-gangliosidosis, several forms, 272800 (3), Autosomal recessive | [Hex A pseudodeficiency], 272800 (3), Autosomal recessive | Tay-Sachs disease, 272800 (3), Autosomal recessive	AR
1824	HEXB	Sandhoff disease, infantile, juvenile, and adult forms, 268800 (3), Autosomal recessive	AR
1825	HEY1	.	.
1826	HEY2	.	.
1827	HFE	{Alzheimer disease, susceptibility to}, 104300 (3), Autosomal dominant | Hemochromatosis, 235200 (3), Autosomal recessive | {Microvascular complications of diabetes 7}, 612635 (3) | {Porphyria cutanea tarda, susceptibility to}, 176100 (3), Autosomal dominant | {Porphyria variegata, susceptibility to}, 176200 (3), Autosomal dominant | [Transferrin serum level QTL2], 614193 (3)	AD | AR
1828	HFE2	.	.
1829	HGD	Alkaptonuria, 203500 (3), Autosomal recessive	AR
1830	HGF	?Fibromatosis, gingival, 1, 135300 (3), Autosomal dominant | Noonan syndrome 4, 610733 (3), Autosomal dominant | {Crohn disease-associated growth failure}, 266600 (3), Multifactorial | {Diabetes, susceptibility to},, 222100 (3), Autosomal recessive | {Intracranial hemorrhage in brain cerebrovascular malformations, susceptibility to}, 108010 (3), Autosomal dominant | {Kaposi sarcoma, susceptibilit…	AD
1831	HGSNAT	Mucopolysaccharidosis type IIIC (Sanfilippo C), 252930 (3), Autosomal recessive | Retinitis pigmentosa 73, 616544 (3), Autosomal recessive	AR
1832	HIBCH	3-hydroxyisobutryl-CoA hydrolase deficiency, 250620 (3), Autosomal recessive	AR
1833	HIF1A	.	.
1834	HIGD2A	.	.
1835	HINT1	Neuromyotonia and axonal neuropathy, autosomal recessive, 137200 (3), Autosomal recessive	AR
1836	HIP1	{Prostate cancer, progression of}, 176807 (1), Autosomal dominant	AD
1837	HIST1H2AE	.	.
1838	HIST3H3	.	.
1839	HK1	. | Hemolytic anemia due to hexokinase deficiency, 235700 (3), Autosomal recessive | Neuropathy, hereditary motor and sensory, Russe type, 605285 (3), Autosomal recessive | .	.
1840	HK2	. | .	.
1841	HLA-A	{Hypersensitivity syndrome, carbamazepine-induced, susceptibility to}, 608579 (3)	.
1842	HLA-B	{Abacavir hypersensitivity, susceptibility to} (3) | {Drug-induced liver injury due to flucloxacillin} (3) | {Spondyloarthropathy, susceptibility to, 1}, 106300 (3), Multifactorial | {Stevens-Johnson syndrome, susceptibility to}, 608579 (3) | {Synovitis, chronic, susceptibility to} (3) | {Toxic epidermal necrolysis, susceptibility to}, 608579 (3)	Multifactorial
1843	HLA-C	{HIV-1 viremia, susceptibility to}, 609423 (3) | {Psoriasis susceptibility 1}, 177900 (3), Multifactorial	Multifactorial
1844	HLA-DQA1	{Celiac disease, susceptibility to}, 212750 (3), Autosomal recessive, Multifactorial	AR, Multifactorial
1845	HLA-DQB1	{Celiac disease, susceptibility to}, 212750 (3), Autosomal recessive, Multifactorial | {Creutzfeldt-Jakob disease, variant, resistance to}, 123400 (3), Autosomal dominant | {Multiple sclerosis, susceptibility to, 1}, 126200 (3), Multifactorial	AR, Multifactorial | AD | Multifactorial
1846	HLA-DRB5	.	.
1847	HLA-G	{Asthma, susceptibility to}, 600807 (2), Autosomal dominant	AD
1848	HLCS	Holocarboxylase synthetase deficiency, 253270 (3), Autosomal recessive	AR
1849	HLX	.	.
1850	HMBS	Porphyria, acute intermittent, 176000 (3), Autosomal dominant | Porphyria, acute intermittent, nonerythroid variant, 176000 (3), Autosomal dominant	AD
1851	HMCN1	{Macular degeneration, age-related, 1}, 603075 (3), Autosomal dominant	AD
1852	HMGA2	Leiomyoma, uterine, somatic, 150699 (1)	.
1853	HMGCL	HMG-CoA lyase deficiency, 246450 (3), Autosomal recessive	AR
1854	HMGCR	[Low density lipoprotein cholesterol level QTL 3] (3) | [Statins, attenuated cholesterol lowering by] (3)	.
1855	HMGCS2	HMG-CoA synthase-2 deficiency, 605911 (3), Autosomal recessive	AR
1856	HMHA1	.	.
1857	HMMR	{Breast cancer, susceptibility to}, 114480 (3), Autosomal dominant	AD
1858	HMOX1	Heme oxygenase-1 deficiency, 614034 (3) | {Pulmonary disease, chronic obstructive, susceptibility to}, 606963 (3)	.
1859	HMX1	Oculoauricular syndrome, 612109 (3), Autosomal recessive	AR
1860	HMX2	.	.
1861	HNF1A	Diabetes mellitus, insulin-dependent, 20, 612520 (3) | {Diabetes mellitus, insulin-dependent}, 222100 (3), Autosomal recessive | {Diabetes mellitus, noninsulin-dependent, 2}, 125853 (3), Autosomal dominant | Hepatic adenoma, somatic, 142330 (3) | MODY, type III, 600496 (3), Autosomal dominant | Renal cell carcinoma, 144700 (3)	AR | AD
1862	HNF1B	Diabetes mellitus, noninsulin-dependent, 125853 (3), Autosomal dominant | {Renal cell carcinoma}, 144700 (3) | Renal cysts and diabetes syndrome, 137920 (3), Autosomal dominant	AD
1863	HNF4A	{Diabetes mellitus, noninsulin-dependent}, 125853 (3), Autosomal dominant | Fanconi renotubular syndrome 4, with maturity-onset diabetes of the young, 616026 (3), Autosomal dominant | MODY, type I, 125850 (3), Autosomal dominant	AD
1864	HNMT	{Asthma, susceptibility to}, 600807 (3), Autosomal dominant | Mental retardation, autosomal recessive 51, 616739 (3), Autosomal recessive	AD | AR
1865	HNRNPH3	.	.
1866	HNRNPU	Epileptic encephalopathy, early infantile, 54, 617391 (3)	.
1867	HOGA1	Hyperoxaluria, primary, type III, 613616 (3)	.
1868	HOXA1	Athabaskan brainstem dysgenesis syndrome, 601536 (3) | Bosley-Salih-Alorainy syndrome, 601536 (3)	.
1869	HOXA10	.	.
1870	HOXA11	Radioulnar synostosis with amegakaryocytic thrombocytopenia 1, 605432 (3), Autosomal dominant	AD
1871	HOXA13	Guttmacher syndrome, 176305 (3), Autosomal dominant | Hand-foot-uterus syndrome, 140000 (3), Autosomal dominant	AD
1872	HOXA2	?Microtia with or without hearing impairment (AD), 612290 (3), Autosomal recessive, Autosomal dominant | ?Microtia, hearing impairment, and cleft palate (AR), 612290 (3), Autosomal recessive, Autosomal dominant	AR, AD
1873	HOXA3	.	.
1874	HOXA4	.	.
1875	HOXB1	Facial paresis, hereditary congenital, 3, 614744 (3), Autosomal recessive	AR
1876	HOXB13	.	.
1877	HOXB6	.	.
1878	HOXB8	.	.
1879	HOXC13	Ectodermal dysplasia 9, hair/nail type, 614931 (3), Autosomal recessive	AR
1880	HOXD10	Charcot-Marie-Tooth disease, foot deformity of, 192950 (3), Autosomal dominant | Vertical talus, congenital, 192950 (3), Autosomal dominant	AD
1881	HOXD13	Brachydactyly, type D, 113200 (3), Autosomal dominant | Brachydactyly, type E, 113300 (3), Autosomal dominant | ?Brachydactyly-syndactyly syndrome, 610713 (3) | Syndactyly, type V, 186300 (3), Autosomal dominant | Synpolydactyly 1, 186000 (3), Autosomal dominant	AD
1882	HOXD4	.	.
1883	HP	[Anhaptoglobinemia], 614081 (3) | [Hypohaptoglobinemia], 614081 (3)	.
1884	HPCAL4	.	.
1885	HPD	Hawkinsinuria, 140350 (3), Autosomal dominant | Tyrosinemia, type III, 276710 (3), Autosomal recessive	AD | AR
1886	HPGD	Cranioosteoarthropathy, 259100 (3), Autosomal recessive | Digital clubbing, isolated congenital, 119900 (3), Autosomal recessive | Hypertrophic osteoarthropathy, primary, autosomal recessive 1, 259100 (3), Autosomal recessive	AR
1887	HPRT1	HPRT-related gout, 300323 (3), X-linked recessive | Lesch-Nyhan syndrome, 300322 (3), X-linked recessive	XR
1888	HPS1	Hermansky-Pudlak syndrome 1, 203300 (3), Autosomal recessive	AR
1889	HPS3	Hermansky-Pudlak syndrome 3, 614072 (3)	.
1890	HPS4	Hermansky-Pudlak syndrome 4, 614073 (3)	.
1891	HPS5	Hermansky-Pudlak syndrome 5, 614074 (3)	.
1892	HPS6	Hermansky-Pudlak syndrome 6, 614075 (3)	.
1893	HPSE2	Urofacial syndrome 1, 236730 (3), Autosomal recessive	AR
1894	HR	Alopecia universalis, 203655 (3), Autosomal recessive | Atrichia with papular lesions, 209500 (3), Autosomal recessive | Hypotrichosis 4, 146550 (3), Autosomal dominant	AR | AD
1895	HRAS	{Bladder cancer, somatic}, 109800 (3) | Congenital myopathy with excess of muscle spindles, 218040 (3), Autosomal dominant, Isolated cases | Costello syndrome, 218040 (3), Autosomal dominant, Isolated cases | {Nevus sebaceous or woolly hair nevus, somatic}, 162900 (3) | Schimmelpenning-Feuerstein-Mims syndrome, somatic mosaic, 163200 (3) | {Spitz nevus or nevus spilus, somatic}, 137550 (3) | {Thy…	AD, Isolated cases
1896	HRG	Thrombophilia due to HRG deficiency, 613116 (3), Autosomal dominant | Thrombophilia due to elevated HRG, 613116 (1), Autosomal dominant	AD
1897	HSD11B1	Cortisone reductase deficiency 2, 614662 (3), Autosomal dominant	AD
1898	HSD11B2	Apparent mineralocorticoid excess, 218030 (3), Autosomal recessive	AR
1899	HSD17B10	17-beta-hydroxysteroid dehydrogenase X deficiency, 300438 (3), X-linked dominant | ?Mental retardation, X-linked syndromic 10, 300220 (3), X-linked recessive	XD | XR
1900	HSD17B3	Pseudohermaphroditism, male, with gynecomastia, 264300 (3), Autosomal recessive	AR
1901	HSD17B4	D-bifunctional protein deficiency, 261515 (3), Autosomal recessive | Perrault syndrome 1, 233400 (3), Autosomal recessive	AR
1902	HSD3B1	.	.
1903	HSD3B2	Adrenal hyperplasia, congenital, due to 3-beta-hydroxysteroid dehydrogenase 2 deficiency, 201810 (3), Autosomal recessive	AR
1904	HSD3B7	Bile acid synthesis defect, congenital, 1, 607765 (3), Autosomal recessive	AR
1905	HSF1	.	.
1906	HSF4	Cataract 5, multiple types, 116800 (3), Autosomal dominant	AD
1907	HSP90AA1	.	.
1908	HSPA9	Anemia, sideroblastic, 4, 182170 (3), Autosomal dominant | Even-plus syndrome, 616854 (3), Autosomal recessive	AD | AR
1909	HSPB1	Charcot-Marie-Tooth disease, axonal, type 2F, 606595 (3), Autosomal dominant | Neuropathy, distal hereditary motor, type IIB, 608634 (3), Autosomal dominant	AD
1910	HSPB3	?Neuronopathy, distal hereditary motor, type IIC, 613376 (3), Autosomal dominant	AD
1911	HSPB6	.	.
1912	HSPB7	.	.
1913	HSPB8	Charcot-Marie-Tooth disease, axonal, type 2L, 608673 (3), Autosomal dominant | Neuropathy, distal hereditary motor, type IIA, 158590 (3), Autosomal dominant	AD
1914	HSPG2	Dyssegmental dysplasia, Silverman-Handmaker type, 224410 (3), Autosomal recessive | Schwartz-Jampel syndrome, type 1, 255800 (3), Autosomal recessive	AR
1915	HTN3	.	.
1916	HTR1A	Periodic fever, menstrual cycle dependent, 614674 (3), Autosomal dominant	AD
1917	HTR1B	.	.
1918	HTR2A	{Alcohol dependence, susceptibility to}, 103780 (3), Multifactorial | {Anorexia nervosa, susceptibility to}, 606788 (3) | {Major depressive disorder, response to citalopram therapy in}, 608516 (3) | {Obsessive-compulsive disorder, susceptibility to}, 164230 (3), Autosomal dominant | {Schizophrenia, susceptibility to}, 181500 (3), Autosomal dominant | {Seasonal affective disorder, susceptibility t…	Multifactorial | AD
1919	HTR2B	.	.
1920	HTR2C	.	.
1921	HTR3A	.	.
1922	HTR3B	.	.
1923	HTR3C	.	.
1924	HTR7	.	.
1925	HTRA1	CARASIL syndrome, 600142 (3), Autosomal recessive | Cerebral arteriopathy, autosomal dominant, with subcortical infarcts and leukoencephalopathy, type 2, 616779 (3), Autosomal dominant | {Macular degeneration, age-related, 7}, 610149 (3) | {Macular degeneration, age-related, neovascular type}, 610149 (3)	AR | AD
1926	HTRA2	3-methylglutaconic aciduria, type VIII, 617248 (3), Autosomal recessive | {Parkinson disease 13}, 610297 (3)	AR
1927	HTT	Huntington disease, 143100 (3), Autosomal dominant | {Anxiety-related personality traits}, 607834 (3) | {Obsessive-compulsive disorder}, 164230 (3), Autosomal dominant	AD
1928	HUWE1	Mental retardation, X-linked syndromic, Turner type, 300706 (3)	.
1929	HYAL1	?Mucopolysaccharidosis type IX, 601492 (3), Autosomal recessive	AR
1930	HYDIN	Ciliary dyskinesia, primary, 5, 608647 (3), Autosomal recessive	AR
1931	HYLS1	Hydrolethalus syndrome, 236680 (3), Autosomal recessive	AR
1932	IAPP	.	.
1933	ICAM1	{Malaria, cerebral, susceptibility to}, 611162 (3)	.
1934	ICAM4	[Blood group, Landsteiner-Wiener], 111250 (3)	.
1935	ICK	Endocrine-cerebroosteodysplasia, 612651 (3), Autosomal recessive	AR
1936	ICOS	Immunodeficiency, common variable, 1, 607594 (3), Autosomal recessive	AR
1937	ID3	.	.
1938	ID4	.	.
1939	IDH1	{Glioma, susceptibility to, somatic}, 137800 (3)	.
1940	IDH2	D-2-hydroxyglutaric aciduria 2, 613657 (3)	.
1941	IDH3B	Retinitis pigmentosa 46, 612572 (3)	.
1942	IDO1	.	.
1943	IDS	Mucopolysaccharidosis II, 309900 (3), X-linked recessive	XR
1944	IDUA	Mucopolysaccharidosis Ih, 607014 (3), Autosomal recessive | Mucopolysaccharidosis Ih/s, 607015 (3), Autosomal recessive | Mucopolysaccharidosis Is, 607016 (3), Autosomal recessive	AR
1945	IER3IP1	Microcephaly, epilepsy, and diabetes syndrome, 614231 (3), Autosomal recessive	AR
1946	IFIH1	Aicardi-Goutieres syndrome 7, 615846 (3), Autosomal dominant | Singleton-Merten syndrome 1, 182250 (3), Autosomal dominant	AD
1947	IFITM3	{Influenza, severe, susceptibility to}, 614680 (3)	.
1948	IFITM5	Osteogenesis imperfecta, type V, 610967 (3), Autosomal dominant	AD
1949	IFNAR1	.	.
1950	IFNAR2	{Hepatitis B virus, susceptibility to}, 610424 (3) | ?Immunodeficiency 45, 616669 (3), Autosomal recessive	AR
1951	IFNG	{AIDS, rapid progression to}, 609423 (3) | {Aplastic anemia}, 609135 (3) | {Hepatitis C virus, response to therapy of}, 609532 (3) | {TSC2 angiomyolipomas, renal, modifier of}, 613254 (3), Autosomal dominant | {Tuberculosis, protection against}, 607948 (3)	AD
1952	IFNGR1	{H. pylori infection, susceptibility to}, 600263 (3) | {Hepatitis B virus infection, susceptibility to}, 610424 (3) | Immunodeficiency 27A, mycobacteriosis, AR, 209950 (3), Autosomal recessive | Immunodeficiency 27B, mycobacteriosis, AD, 615978 (3), Autosomal dominant | {Tuberculosis infection, protection against}, 607948 (3) | {Tuberculosis, susceptibility to}, 607948 (3)	AR | AD
1953	IFNGR2	Immunodeficiency 28, mycobacteriosis, 614889 (3), Autosomal recessive	AR
1954	IFNL4	.	.
1955	IFRD1	.	.
1956	IFT122	Cranioectodermal dysplasia 1, 218330 (3), Autosomal recessive	AR
1957	IFT140	Short-rib thoracic dysplasia 9 with or without polydactyly, 266920 (3), Autosomal recessive	AR
1958	IFT172	Retinitis pigmentosa 71, 616394 (3), Autosomal recessive | Short-rib thoracic dysplasia 10 with or without polydactyly, 615630 (3), Autosomal recessive	AR
1959	IFT43	Cranioectodermal dysplasia 3, 614099 (3), Autosomal recessive	AR
1960	IFT80	Short-rib thoracic dysplasia 2 with or without polydactyly, 611263 (3), Autosomal recessive	AR
1961	IFT88	.	.
1962	IGBP1	Corpus callosum, agenesis of, with mental retardation, ocular coloboma and micrognathia, 300472 (3), X-linked recessive	XR
1963	IGF1	Growth retardation with deafness and mental retardation due to IGF1 deficiency, 608747 (3), Autosomal recessive	AR
1964	IGF1R	Insulin-like growth factor I, resistance to, 270450 (3), Autosomal recessive, Autosomal dominant	AR, AD
1965	IGF2	?Growth restriction, severe, with distinctive facies, 616489 (3), Autosomal dominant	AD
1966	IGF2BP2	{Diabetes mellitus, noninsulin-dependent, susceptibility to}, 125853 (3), Autosomal dominant	AD
1967	IGF2R	Hepatocellular carcinoma, somatic, 114550 (3)	.
1968	IGFALS	Acid-labile subunit, deficiency of, 615961 (3)	.
1969	IGFBP7	Retinal arterial macroaneurysm with supravalvular pulmonic stenosis, 614224 (3), Autosomal recessive	AR
1970	IGHMBP2	Charcot-Marie-Tooth disease, axonal, type 2S, 616155 (3), Autosomal recessive | Neuronopathy, distal hereditary motor, type VI, 604320 (3), Autosomal recessive	AR
1971	IGLL1	Agammaglobulinemia 2, 613500 (3), Autosomal recessive	AR
1972	IGSF1	Hypothyroidism, central, and testicular enlargement, 300888 (3), X-linked recessive	XR
1973	IHH	Acrocapitofemoral dysplasia, 607778 (3), Autosomal recessive | Brachydactyly, type A1, 112500 (3), Autosomal dominant	AR | AD
1974	IKBIP	.	.
1975	IKBKAP	Dysautonomia, familial, 223900 (3), Autosomal recessive	AR
1976	IKBKB	Immunodeficiency 15, 615592 (3), Autosomal recessive	AR
1977	IKBKG	Ectodermal dysplasia, hypohidrotic, with immune deficiency, 300291 (3) | Ectodermal, dysplasia, anhidrotic, lymphedema and immunodeficiency, 300301 (3) | Immunodeficiency 33, 300636 (3), X-linked recessive | Immunodeficiency, isolated, 300584 (3) | Incontinentia pigmenti, 308300 (3), X-linked dominant | Invasive pneumococcal disease, recurrent isolated, 2, 300640 (3)	XR | XD
1978	IKZF1	Immunodeficiency, common variable, 13, 616873 (3), Autosomal dominant	AD
1979	IKZF3	.	.
1980	IL10	{Graft-versus-host disease, protection against}, 614395 (3) | {HIV-1, susceptibility to}, 609423 (3) | {Rheumatoid arthritis, progression of}, 180300 (3)	.
1981	IL10RA	Inflammatory bowel disease 28, early onset, autosomal recessive, 613148 (3), Autosomal recessive	AR
1982	IL10RB	.	.
1983	IL11	.	.
1984	IL11RA	Craniosynostosis and dental anomalies, 614188 (3), Autosomal recessive	AR
1985	IL12B	Immunodeficiency 29, mycobacteriosis, 614890 (3), Autosomal recessive	AR
1986	IL12RB1	Immunodeficiency 30, 614891 (3), Autosomal recessive	AR
1987	IL12RB2	.	.
1988	IL13	{Allergic rhinitis, susceptibility to}, 607154 (3) | {Asthma, susceptibility to}, 600807 (3), Autosomal dominant	AD
1989	IL17F	?Candidiasis, familial, 6, autosomal dominant, 613956 (3)	.
1990	IL17RA	Immunodeficiency 51, 613953 (3), Autosomal recessive	AR
1991	IL18RAP	.	.
1992	IL1B	{Gastric cancer risk after H. pylori infection}, 137215 (3), Autosomal dominant	AD
1993	IL1R1	.	.
1994	IL1RAPL1	Mental retardation, X-linked 21/34, 300143 (3), X-linked recessive	XR
1995	IL1RN	{Gastric cancer risk after H. pylori infection}, 137215 (3), Autosomal dominant | Interleukin 1 receptor antagonist deficiency, 612852 (3), Autosomal recessive | {Microvascular complications of diabetes 4}, 612628 (3)	AD | AR
1996	IL20RB	.	.
1997	IL21R	[IgE, elevated level of], 147050 (3), Autosomal dominant | Immunodeficiency, primary, autosomal recessive, IL21R-related, 615207 (3), Autosomal recessive	AD | AR
1998	IL23R	{Inflammatory bowel disease 17, protection against}, 612261 (3) | {Psoriasis, protection against}, 605606 (3)	.
1999	IL2RA	{Diabetes, mellitus, insulin-dependent, susceptibility to, 10}, 601942 (3) | Immunodeficiency 41 with lymphoproliferation and autoimmunity, 606367 (3), Autosomal recessive	AR
[truncated: 2,504 more rows]

## Sheet: supplementary2
	Patient 1	Patient 2	Patient 3	Patient 4
mean depth (>100)	82.3	91.97	115.27	102.23
> coverage1x (%)	99.8	99.6	99.6	99.7
> coverage 5x (%)	98.6	98.9	98.9	99.3
> coverage 10x (%)	96.1	97.7	97.6	98.4
> coverage 20x (%)	89.3	93.9	93.9	96
> coverage 50x (%)	60.4	72.7	76.7	79.7
